# Supplementary material for: A top-down strategy for amorphization of hydroxyl compounds for electrocatalytic oxygen evolution
Source: Nat Commun. 2022 Mar 4;13:1187. doi: 10.1038/s41467-022-28888-3 (PMC8897429; doi:10.1038/s41467-022-28888-3)
Supplement: Supplementary file 2 — Source Data [file 41467_2022_28888_MOESM2_ESM.xlsx]

## Sheet: Fig.1c
9.99713	10762.8
10.0234	10792.8
10.0496	10693.8
10.0759	10729.8
10.1022	10671.8
10.1284	10771.8
10.1547	10780.8
10.1809	10723.8
10.2072	10725.8
10.2335	10671.8
10.2597	10699.8
10.286	10817.8
10.3123	10698.8
10.3385	10671.8
10.3648	10654.8
10.391	10759.8
10.4173	10757.8
10.4436	10717.8
10.4698	10786.8
10.4961	10724.8
10.5223	10650.8
10.5486	10750.8
10.5749	10833.8
10.6011	10682.8
10.6274	10701.8
10.6536	10731.8
10.6799	10709.8
10.7062	10776.8
10.7324	10691.8
10.7587	10784.8
10.7849	10702.8
10.8112	10689.8
10.8375	10697.8
10.8637	10682.8
10.89	10701.8
10.9162	10694.8
10.9425	10734.8
10.9688	10696.8
10.995	10696.8
11.0213	10720.8
11.0475	10751.8
11.0738	10775.8
11.1001	10726.8
11.1263	10707.8
11.1526	10702.8
11.1789	10680.8
11.2051	10701.8
11.2314	10680.8
11.2576	10672.8
11.2839	10735.8
11.3102	10676.8
11.3364	10717.8
11.3627	10697.8
11.3889	10625.8
11.4152	10707.8
11.4415	10739.8
11.4677	10651.8
11.494	10696.8
11.5202	10673.8
11.5465	10664.8
11.5728	10635.8
11.599	10669.8
11.6253	10636.8
11.6515	10706.8
11.6778	10588.8
11.7041	10658.8
11.7303	10651.8
11.7566	10607.8
11.7828	10612.8
11.8091	10600.8
11.8354	10689.8
11.8616	10639.8
11.8879	10684.8
11.9141	10635.8
11.9404	10623.8
11.9667	10652.8
11.9929	10617.8
12.0192	10633.8
12.0455	10600.8
12.0717	10673.8
12.098	10696.8
12.1242	10623.8
12.1505	10615.8
12.1768	10656.8
12.203	10654.8
12.2293	10623.8
12.2555	10610.8
12.2818	10581.8
12.3081	10657.8
12.3343	10590.8
12.3606	10652.8
12.3868	10608.8
12.4131	10570.8
12.4394	10594.8
12.4656	10562.8
12.4919	10605.8
12.5181	10653.8
12.5444	10607.8
12.5707	10615.8
12.5969	10608.8
12.6232	10655.8
12.6494	10648.8
12.6757	10558.8
12.702	10564.8
12.7282	10623.8
12.7545	10576.8
12.7807	10613.8
12.807	10598.8
12.8333	10609.8
12.8595	10594.8
12.8858	10585.8
12.9121	10622.8
12.9383	10573.8
12.9646	10645.8
12.9908	10566.8
13.0171	10564.8
13.0434	10628.8
13.0696	10626.8
13.0959	10634.8
13.1221	10574.8
13.1484	10565.8
13.1746	10601.8
13.2009	10589.8
13.2272	10604.8
13.2534	10552.8
13.2797	10555.8
13.306	10532.8
13.3322	10597.8
13.3585	10559.8
13.3847	10586.8
13.411	10604.8
13.4373	10580.8
13.4635	10586.8
13.4898	10592.8
13.516	10565.8
13.5423	10588.8
13.5686	10566.8
13.5948	10501.8
13.6211	10595.8
13.6473	10636.8
13.6736	10612.8
13.6999	10631.8
13.7261	10560.8
13.7524	10530.8
13.7787	10545.8
13.8049	10562.8
13.8312	10591.8
13.8574	10587.8
13.8837	10520.8
13.91	10568.8
13.9362	10538.8
13.9625	10559.8
13.9887	10626.8
14.015	10598.8
14.0412	10535.8
14.0675	10570.8
14.0938	10532.8
14.12	10561.8
14.1463	10540.8
14.1726	10606.8
14.1988	10550.8
14.2251	10538.8
14.2513	10548.8
14.2776	10533.8
14.3039	10565.8
14.3301	10593.8
14.3564	10590.8
14.3826	10569.8
14.4089	10545.8
14.4352	10530.8
14.4614	10512.8
14.4877	10552.8
14.5139	10569.8
14.5402	10578.8
14.5665	10566.8
14.5927	10516.8
14.619	10518.8
14.6453	10504.8
14.6715	10522.8
14.6978	10526.8
14.724	10569.8
14.7503	10583.8
14.7766	10560.8
14.8028	10545.8
14.8291	10586.8
14.8553	10605.8
14.8816	10534.8
14.9078	10561.8
14.9341	10595.8
14.9604	10524.8
14.9866	10549.8
15.0129	10510.8
15.0391	10587.8
15.0654	10501.8
15.0917	10528.8
15.1179	10516.8
15.1442	10538.8
15.1705	10517.8
15.1967	10581.8
15.223	10503.8
15.2492	10534.8
15.2755	10618.8
15.3018	10549.8
15.328	10542.8
15.3543	10544.8
15.3805	10502.8
15.4068	10489.8
15.4331	10534.8
15.4593	10522.8
15.4856	10511.8
15.5118	10535.8
15.5381	10576.8
15.5644	10636.8
15.5906	10542.8
15.6169	10547.8
15.6432	10571.8
15.6694	10560.8
15.6957	10574.8
15.7219	10517.8
15.7482	10541.8
15.7744	10529.8
15.8007	10521.8
15.827	10525.8
15.8532	10522.8
15.8795	10537.8
15.9057	10557.8
15.932	10542.8
15.9583	10558.8
15.9845	10487.8
16.0108	10563.8
16.0371	10599.8
16.0633	10545.8
16.0896	10573.8
16.1158	10542.8
16.1421	10571.8
16.1684	10607.8
16.1946	10530.8
16.2209	10488.8
16.2471	10522.8
16.2734	10539.8
16.2997	10548.8
16.3259	10524.8
16.3522	10493.8
16.3784	10500.8
16.4047	10562.8
16.431	10525.8
16.4572	10511.8
16.4835	10532.8
16.5098	10563.8
16.536	10505.8
16.5623	10471.8
16.5885	10526.8
16.6148	10528.8
16.641	10577.8
16.6673	10587.8
16.6936	10474.8
16.7198	10499.8
16.7461	10530.8
16.7723	10559.8
16.7986	10465.8
16.8249	10495.8
16.8511	10550.8
16.8774	10574.8
16.9036	10526.8
16.9299	10540.8
16.9562	10525.8
16.9824	10474.8
17.0087	10522.8
17.035	10565.8
17.0612	10545.8
17.0875	10577.8
17.1137	10541.8
17.14	10569.8
17.1663	10529.8
17.1925	10561.8
17.2188	10511.8
17.245	10558.8
17.2713	10507.8
17.2976	10526.8
17.3238	10555.8
17.3501	10572.8
17.3763	10536.8
17.4026	10540.8
17.4289	10526.8
17.4551	10593.8
17.4814	10564.8
17.5077	10551.8
17.5339	10523.8
17.5602	10512.8
17.5864	10584.8
17.6127	10526.8
17.639	10530.8
17.6652	10544.8
17.6915	10558.8
17.7177	10519.8
17.744	10448.8
17.7703	10505.8
17.7965	10507.8
17.8228	10488.8
17.849	10528.8
17.8753	10495.8
17.9016	10534.8
17.9278	10506.8
17.9541	10573.8
17.9803	10508.8
18.0066	10537.8
18.0329	10499.8
18.0591	10544.8
18.0854	10564.8
18.1116	10520.8
18.1379	10524.8
18.1642	10540.8
18.1904	10553.8
18.2167	10476.8
18.2429	10533.8
18.2692	10544.8
18.2955	10548.8
18.3217	10524.8
18.348	10480.8
18.3742	10553.8
18.4005	10510.8
18.4268	10516.8
18.453	10513.8
18.4793	10524.8
18.5055	10553.8
18.5318	10521.8
18.5581	10553.8
18.5843	10547.8
18.6106	10509.8
18.6368	10493.8
18.6631	10507.8
18.6894	10533.8
18.7156	10576.8
18.7419	10515.8
18.7681	10525.8
18.7944	10559.8
18.8207	10530.8
18.8469	10521.8
18.8732	10607.8
18.8995	10545.8
18.9257	10517.8
18.952	10558.8
18.9782	10535.8
19.0045	10492.8
19.0308	10532.8
19.057	10550.8
19.0833	10545.8
19.1095	10496.8
19.1358	10519.8
19.1621	10486.8
19.1883	10542.8
19.2146	10509.8
19.2408	10567.8
19.2671	10523.8
19.2934	10560.8
19.3196	10595.8
19.3459	10516.8
19.3722	10545.8
19.3984	10522.8
19.4247	10521.8
19.4509	10541.8
19.4772	10529.8
19.5035	10582.8
19.5297	10581.8
19.556	10543.8
19.5822	10573.8
19.6085	10546.8
19.6348	10494.8
19.661	10529.8
19.6873	10547.8
19.7135	10573.8
19.7398	10658.8
19.7661	10652.8
19.7923	10634.8
19.8186	10707.8
19.8448	10723.8
19.8711	10790.8
19.8974	10819.8
19.9236	10827.8
19.9499	10885.8
19.9761	10933.8
20.0024	10934.8
20.0287	10889.8
20.0549	10827.8
20.0812	10752.8
20.1074	10654.8
20.1337	10584.8
20.16	10635.8
20.1862	10588.8
20.2125	10582.8
20.2387	10545.8
20.265	10592.8
20.2913	10519.8
20.3175	10479.8
20.3438	10510.8
20.37	10543.8
20.3963	10578.8
20.4226	10585.8
20.4488	10516.8
20.4751	10498.8
20.5013	10473.8
20.5276	10561.8
20.5539	10552.8
20.5801	10523.8
20.6064	10481.8
20.6327	10581.8
20.6589	10601.8
20.6852	10557.8
20.7114	10547.8
20.7377	10509.8
20.764	10555.8
20.7902	10487.8
20.8165	10547.8
20.8427	10515.8
20.869	10543.8
20.8953	10596.8
20.9215	10535.8
20.9478	10485.8
20.974	10575.8
21.0003	10569.8
21.0266	10588.8
21.0528	10529.8
21.0791	10564.8
21.1053	10576.8
21.1316	10545.8
21.1579	10541.8
21.1841	10586.8
21.2104	10561.8
21.2367	10591.8
21.2629	10576.8
21.2892	10518.8
21.3154	10575.8
21.3417	10555.8
21.368	10587.8
21.3942	10572.8
21.4205	10536.8
21.4467	10574.8
21.473	10576.8
21.4992	10593.8
21.5255	10505.8
21.5518	10484.8
21.578	10541.8
21.6043	10543.8
21.6306	10557.8
21.6568	10566.8
21.6831	10620.8
21.7093	10548.8
21.7356	10507.8
21.7619	10523.8
21.7881	10510.8
21.8144	10556.8
21.8406	10609.8
21.8669	10602.8
21.8932	10565.8
21.9194	10584.8
21.9457	10534.8
21.9719	10512.8
21.9982	10544.8
22.0245	10589.8
22.0507	10552.8
22.077	10600.8
22.1032	10563.8
22.1295	10572.8
22.1558	10533.8
22.182	10537.8
22.2083	10586.8
22.2345	10590.8
22.2608	10605.8
22.2871	10597.8
22.3133	10652.8
22.3396	10578.8
22.3658	10545.8
22.3921	10492.8
22.4184	10554.8
22.4446	10560.8
22.4709	10595.8
22.4972	10609.8
22.5234	10646.8
22.5497	10622.8
22.5759	10605.8
22.6022	10630.8
22.6285	10608.8
22.6547	10658.8
22.681	10721.8
22.7072	10727.8
22.7335	10717.8
22.7598	10708.8
22.786	10754.8
22.8123	10786.8
22.8385	10906.8
22.8648	10967.8
22.8911	11092.8
22.9173	11412.8
22.9436	11585.8
22.9698	11817.8
22.9961	12107.8
23.0224	12550.8
23.0486	12818.8
23.0749	13151.8
23.1012	12927.8
23.1274	12811.8
23.1537	12436.8
23.1799	11846.8
23.2062	11509.8
23.2325	11195.8
23.2587	11030.8
23.285	10819.8
23.3112	10779.8
23.3375	10765.8
23.3637	10689.8
23.39	10667.8
23.4163	10704.8
23.4425	10650.8
23.4688	10614.8
23.4951	10649.8
23.5213	10670.8
23.5476	10630.8
23.5738	10627.8
23.6001	10592.8
23.6264	10578.8
23.6526	10588.8
23.6789	10589.8
23.7051	10615.8
23.7314	10566.8
23.7577	10567.8
23.7839	10519.8
23.8102	10603.8
23.8364	10606.8
23.8627	10533.8
23.889	10587.8
23.9152	10510.8
23.9415	10517.8
23.9677	10586.8
23.994	10562.8
24.0203	10605.8
24.0465	10550.8
24.0728	10609.8
24.099	10569.8
24.1253	10535.8
24.1516	10538.8
24.1778	10586.8
24.2041	10559.8
24.2304	10486.8
24.2566	10481.8
24.2829	10596.8
24.3091	10587.8
24.3354	10556.8
24.3617	10603.8
24.3879	10572.8
24.4142	10567.8
24.4404	10553.8
24.4667	10510.8
24.493	10537.8
24.5192	10553.8
24.5455	10576.8
24.5717	10577.8
24.598	10554.8
24.6243	10562.8
24.6505	10535.8
24.6768	10497.8
24.703	10594.8
24.7293	10571.8
24.7556	10569.8
24.7818	10504.8
24.8081	10504.8
24.8343	10541.8
24.8606	10512.8
24.8869	10556.8
24.9131	10467.8
24.9394	10538.8
24.9657	10533.8
24.9919	10519.8
25.0182	10527.8
25.0444	10496.8
25.0707	10581.8
25.0969	10565.8
25.1232	10540.8
25.1495	10525.8
25.1757	10544.8
25.202	10520.8
25.2282	10529.8
25.2545	10506.8
25.2808	10539.8
25.307	10553.8
25.3333	10489.8
25.3596	10525.8
25.3858	10554.8
25.4121	10575.8
25.4383	10575.8
25.4646	10518.8
25.4909	10500.8
25.5171	10548.8
25.5434	10483.8
25.5696	10514.8
25.5959	10537.8
25.6222	10518.8
25.6484	10509.8
25.6747	10558.8
25.7009	10512.8
25.7272	10500.8
25.7535	10539.8
25.7797	10585.8
25.806	10530.8
25.8322	10516.8
25.8585	10527.8
25.8848	10551.8
25.911	10472.8
25.9373	10492.8
25.9636	10454.8
25.9898	10453.8
26.0161	10544.8
26.0423	10473.8
26.0686	10496.8
26.0949	10545.8
26.1211	10540.8
26.1474	10549.8
26.1736	10469.8
26.1999	10539.8
26.2262	10457.8
26.2524	10491.8
26.2787	10546.8
26.3049	10487.8
26.3312	10518.8
26.3575	10512.8
26.3837	10467.8
26.41	10491.8
26.4362	10501.8
26.4625	10494.8
26.4888	10495.8
26.515	10512.8
26.5413	10515.8
26.5675	10468.8
26.5938	10545.8
26.6201	10498.8
26.6463	10464.8
26.6726	10507.8
26.6988	10464.8
26.7251	10521.8
26.7514	10529.8
26.7776	10492.8
26.8039	10470.8
26.8301	10506.8
26.8564	10487.8
26.8827	10509.8
26.9089	10524.8
26.9352	10555.8
26.9614	10480.8
26.9877	10484.8
27.014	10532.8
27.0402	10488.8
27.0665	10493.8
27.0927	10428.8
27.119	10471.8
27.1453	10513.8
27.1715	10528.8
27.1978	10510.8
27.2241	10447.8
27.2503	10521.8
27.2766	10461.8
27.3028	10505.8
27.3291	10499.8
27.3554	10426.8
27.3816	10460.8
27.4079	10498.8
27.4341	10462.8
27.4604	10491.8
27.4867	10495.8
27.5129	10477.8
27.5392	10515.8
27.5654	10464.8
27.5917	10477.8
27.618	10531.8
27.6442	10553.8
27.6705	10442.8
27.6968	10457.8
27.723	10520.8
27.7493	10440.8
27.7755	10496.8
27.8018	10463.8
27.8281	10483.8
27.8543	10451.8
27.8806	10456.8
27.9068	10491.8
27.9331	10458.8
27.9594	10508.8
27.9856	10470.8
28.0119	10482.8
28.0381	10473.8
28.0644	10465.8
28.0907	10539.8
28.1169	10440.8
28.1432	10440.8
28.1694	10454.8
28.1957	10439.8
28.222	10479.8
28.2482	10447.8
28.2745	10477.8
28.3007	10451.8
28.327	10454.8
28.3533	10430.8
28.3795	10488.8
28.4058	10453.8
28.432	10408.8
28.4583	10464.8
28.4846	10478.8
28.5108	10477.8
28.5371	10462.8
28.5633	10460.8
28.5896	10478.8
28.6159	10418.8
28.6421	10482.8
28.6684	10520.8
28.6946	10510.8
28.7209	10472.8
28.7472	10471.8
28.7734	10462.8
28.7997	10490.8
28.8259	10493.8
28.8522	10440.8
28.8785	10459.8
28.9047	10463.8
28.931	10455.8
28.9572	10452.8
28.9835	10487.8
29.0098	10457.8
29.036	10423.8
29.0623	10463.8
29.0886	10493.8
29.1148	10476.8
29.1411	10494.8
29.1673	10461.8
29.1936	10480.8
29.2199	10431.8
29.2461	10440.8
29.2724	10444.8
29.2986	10452.8
29.3249	10488.8
29.3512	10528.8
29.3774	10477.8
29.4037	10469.8
29.4299	10430.8
29.4562	10507.8
29.4825	10453.8
29.5087	10445.8
29.535	10430.8
29.5613	10425.8
29.5875	10504.8
29.6138	10453.8
29.64	10458.8
29.6663	10490.8
29.6926	10464.8
29.7188	10479.8
29.7451	10410.8
29.7713	10457.8
29.7976	10468.8
29.8239	10431.8
29.8501	10481.8
29.8764	10454.8
29.9026	10429.8
29.9289	10433.8
29.9551	10419.8
29.9814	10426.8
30.0077	10477.8
30.0339	10441.8
30.0602	10448.8
30.0865	10472.8
30.1127	10444.8
30.139	10435.8
30.1652	10459.8
30.1915	10465.8
30.2178	10455.8
30.244	10422.8
30.2703	10469.8
30.2965	10455.8
30.3228	10438.8
30.3491	10479.8
30.3753	10499.8
30.4016	10464.8
30.4278	10421.8
30.4541	10459.8
30.4804	10478.8
30.5066	10489.8
30.5329	10457.8
30.5591	10443.8
30.5854	10397.8
30.6117	10452.8
30.6379	10457.8
30.6642	10430.8
30.6904	10455.8
30.7167	10411.8
30.743	10438.8
30.7692	10453.8
30.7955	10393.8
30.8218	10435.8
30.848	10431.8
30.8743	10490.8
30.9005	10455.8
30.9268	10435.8
30.9531	10442.8
30.9793	10469.8
31.0056	10434.8
31.0318	10454.8
31.0581	10439.8
31.0844	10415.8
31.1106	10482.8
31.1369	10426.8
31.1631	10419.8
31.1894	10453.8
31.2157	10490.8
31.2419	10496.8
31.2682	10460.8
31.2944	10411.8
31.3207	10449.8
31.347	10483.8
31.3732	10431.8
31.3995	10502.8
31.4258	10496.8
31.452	10441.8
31.4783	10424.8
31.5045	10457.8
31.5308	10426.8
31.5571	10398.8
31.5833	10470.8
31.6096	10418.8
31.6358	10460.8
31.6621	10460.8
31.6883	10504.8
31.7146	10486.8
31.7409	10497.8
31.7671	10388.8
31.7934	10473.8
31.8196	10456.8
31.8459	10442.8
31.8722	10455.8
31.8984	10487.8
31.9247	10419.8
31.951	10407.8
31.9772	10493.8
32.0035	10454.8
32.0297	10432.8
32.056	10499.8
32.0823	10492.8
32.1085	10442.8
32.1348	10450.8
32.161	10468.8
32.1873	10464.8
32.2136	10418.8
32.2398	10448.8
32.2661	10503.8
32.2923	10556.8
32.3186	10476.8
32.3449	10518.8
32.3711	10454.8
32.3974	10527.8
32.4237	10546.8
32.4499	10543.8
32.4762	10523.8
32.5024	10539.8
32.5287	10616.8
32.5549	10624.8
32.5812	10759.8
32.6075	10814.8
32.6337	10863.8
32.66	11077.8
32.6863	11273.8
32.7125	11510.8
32.7388	11678.8
32.765	11907.8
32.7913	11879.8
32.8176	11877.8
32.8438	11735.8
32.8701	11498.8
32.8963	11147.8
32.9226	11051.8
32.9489	10877.8
32.9751	10791.8
33.0014	10622.8
33.0276	10619.8
33.0539	10534.8
33.0802	10563.8
33.1064	10508.8
33.1327	10490.8
33.1589	10544.8
33.1852	10497.8
33.2115	10461.8
33.2377	10520.8
33.264	10427.8
33.2902	10514.8
33.3165	10475.8
33.3428	10463.8
33.369	10485.8
33.3953	10499.8
33.4216	10420.8
33.4478	10437.8
33.4741	10455.8
33.5003	10442.8
33.5266	10451.8
33.5528	10465.8
33.5791	10501.8
33.6054	10448.8
33.6316	10442.8
33.6579	10512.8
33.6842	10422.8
33.7104	10452.8
33.7367	10418.8
33.7629	10426.8
33.7892	10443.8
33.8155	10466.8
33.8417	10423.8
33.868	10450.8
33.8942	10477.8
33.9205	10438.8
33.9468	10427.8
33.973	10421.8
33.9993	10442.8
34.0255	10365.8
34.0518	10425.8
34.0781	10394.8
34.1043	10444.8
34.1306	10448.8
34.1568	10423.8
34.1831	10419.8
34.2094	10412.8
34.2356	10443.8
34.2619	10439.8
34.2882	10403.8
34.3144	10405.8
34.3407	10434.8
34.3669	10413.8
34.3932	10491.8
34.4194	10425.8
34.4457	10434.8
34.472	10425.8
34.4982	10429.8
34.5245	10454.8
34.5508	10422.8
34.577	10424.8
34.6033	10388.8
34.6295	10428.8
34.6558	10396.8
34.6821	10459.8
34.7083	10423.8
34.7346	10445.8
34.7608	10428.8
34.7871	10381.8
34.8134	10433.8
34.8396	10461.8
34.8659	10482.8
34.8921	10413.8
34.9184	10396.8
34.9447	10422.8
34.9709	10411.8
34.9972	10404.8
35.0234	10440.8
35.0497	10440.8
35.076	10417.8
35.1022	10391.8
35.1285	10457.8
35.1547	10427.8
35.181	10354.8
35.2073	10456.8
35.2335	10386.8
35.2598	10428.8
35.2861	10448.8
35.3123	10449.8
35.3386	10415.8
35.3648	10411.8
35.3911	10406.8
35.4173	10430.8
35.4436	10396.8
35.4699	10460.8
35.4961	10424.8
35.5224	10404.8
35.5487	10420.8
35.5749	10446.8
35.6012	10428.8
35.6274	10395.8
35.6537	10450.8
35.68	10454.8
35.7062	10406.8
35.7325	10355.8
35.7587	10417.8
35.785	10462.8
35.8113	10418.8
35.8375	10437.8
35.8638	10433.8
35.89	10382.8
35.9163	10473.8
35.9426	10373.8
35.9688	10414.8
35.9951	10452.8
36.0213	10437.8
36.0476	10387.8
36.0739	10433.8
36.1001	10403.8
36.1264	10402.8
36.1527	10404.8
36.1789	10450.8
36.2052	10430.8
36.2314	10395.8
36.2577	10462.8
36.2839	10367.8
36.3102	10436.8
36.3365	10502.8
36.3627	10503.8
36.389	10447.8
36.4153	10435.8
36.4415	10506.8
36.4678	10466.8
36.494	10460.8
36.5203	10456.8
36.5466	10498.8
36.5728	10514.8
36.5991	10501.8
36.6253	10550.8
36.6516	10456.8
36.6779	10566.8
36.7041	10518.8
36.7304	10579.8
36.7566	10558.8
36.7829	10484.8
36.8092	10524.8
36.8354	10534.8
36.8617	10499.8
36.8879	10504.8
36.9142	10530.8
36.9405	10527.8
36.9667	10414.8
36.993	10517.8
37.0192	10459.8
37.0455	10439.8
37.0718	10449.8
37.098	10448.8
37.1243	10502.8
37.1506	10513.8
37.1768	10382.8
37.2031	10469.8
37.2293	10423.8
37.2556	10387.8
37.2818	10452.8
37.3081	10379.8
37.3344	10401.8
37.3606	10377.8
37.3869	10395.8
37.4132	10469.8
37.4394	10389.8
37.4657	10457.8
37.4919	10447.8
37.5182	10365.8
37.5445	10437.8
37.5707	10404.8
37.597	10379.8
37.6232	10415.8
37.6495	10405.8
37.6758	10415.8
37.702	10447.8
37.7283	10389.8
37.7545	10430.8
37.7808	10436.8
37.8071	10385.8
37.8333	10369.8
37.8596	10474.8
37.8858	10462.8
37.9121	10429.8
37.9384	10441.8
37.9646	10420.8
37.9909	10365.8
38.0172	10391.8
38.0434	10410.8
38.0697	10350.8
38.0959	10413.8
38.1222	10432.8
38.1484	10396.8
38.1747	10412.8
38.201	10386.8
38.2272	10365.8
38.2535	10427.8
38.2797	10372.8
38.306	10417.8
38.3323	10407.8
38.3585	10430.8
38.3848	10453.8
38.4111	10436.8
38.4373	10467.8
38.4636	10446.8
38.4898	10533.8
38.5161	10528.8
38.5424	10568.8
38.5686	10669.8
38.5949	10706.8
38.6211	10638.8
38.6474	10658.8
38.6737	10699.8
38.6999	10634.8
38.7262	10535.8
38.7524	10502.8
38.7787	10470.8
38.805	10445.8
38.8312	10405.8
38.8575	10364.8
38.8837	10422.8
38.91	10417.8
38.9363	10380.8
38.9625	10354.8
38.9888	10324.8
39.0151	10397.8
39.0413	10372.8
39.0676	10370.8
39.0938	10410.8
39.1201	10374.8
39.1463	10408.8
39.1726	10380.8
39.1989	10388.8
39.2251	10401.8
39.2514	10426.8
39.2777	10385.8
39.3039	10417.8
39.3302	10363.8
39.3564	10390.8
39.3827	10379.8
39.409	10370.8
39.4352	10375.8
39.4615	10382.8
39.4877	10396.8
39.514	10413.8
39.5403	10366.8
39.5665	10355.8
39.5928	10361.8
39.619	10372.8
39.6453	10396.8
39.6716	10375.8
39.6978	10382.8
39.7241	10421.8
39.7503	10378.8
39.7766	10431.8
39.8029	10441.8
39.8291	10362.8
39.8554	10424.8
39.8817	10385.8
39.9079	10360.8
39.9342	10386.8
39.9604	10370.8
39.9867	10351.8
40.0129	10388.8
40.0392	10423.8
40.0655	10447.8
40.0917	10415.8
40.118	10398.8
40.1442	10395.8
40.1705	10504.8
40.1968	10472.8
40.223	10580.8
40.2493	10588.8
40.2756	10624.8
40.3018	10741.8
40.3281	10764.8
40.3543	10865.8
40.3806	10902.8
40.4069	10930.8
40.4331	10911.8
40.4594	10852.8
40.4856	10784.8
40.5119	10742.8
40.5382	10620.8
40.5644	10596.8
40.5907	10519.8
40.6169	10462.8
40.6432	10470.8
40.6695	10468.8
40.6957	10480.8
40.722	10404.8
40.7482	10418.8
40.7745	10361.8
40.8008	10360.8
40.827	10418.8
40.8533	10437.8
40.8796	10394.8
40.9058	10428.8
40.9321	10436.8
40.9583	10440.8
40.9846	10361.8
41.0108	10381.8
41.0371	10466.8
41.0634	10390.8
41.0896	10414.8
41.1159	10426.8
41.1422	10382.8
41.1684	10371.8
41.1947	10422.8
41.2209	10404.8
41.2472	10422.8
41.2735	10398.8
41.2997	10370.8
41.326	10337.8
41.3522	10398.8
41.3785	10390.8
41.4048	10394.8
41.431	10393.8
41.4573	10324.8
41.4835	10379.8
41.5098	10404.8
41.5361	10411.8
41.5623	10339.8
41.5886	10397.8
41.6148	10382.8
41.6411	10378.8
41.6674	10385.8
41.6936	10392.8
41.7199	10416.8
41.7462	10363.8
41.7724	10375.8
41.7987	10431.8
41.8249	10356.8
41.8512	10367.8
41.8775	10350.8
41.9037	10465.8
41.93	10388.8
41.9562	10389.8
41.9825	10404.8
42.0087	10349.8
42.035	10371.8
42.0613	10385.8
42.0875	10341.8
42.1138	10403.8
42.1401	10421.8
42.1663	10375.8
42.1926	10443.8
42.2188	10399.8
42.2451	10372.8
42.2714	10357.8
42.2976	10401.8
42.3239	10412.8
42.3501	10366.8
42.3764	10404.8
42.4027	10427.8
42.4289	10363.8
42.4552	10378.8
42.4814	10403.8
42.5077	10370.8
42.534	10353.8
42.5602	10383.8
42.5865	10403.8
42.6127	10399.8
42.639	10408.8
42.6653	10394.8
42.6915	10397.8
42.7178	10402.8
42.7441	10380.8
42.7703	10386.8
42.7966	10356.8
42.8228	10375.8
42.8491	10358.8
42.8753	10377.8
42.9016	10383.8
42.9279	10316.8
42.9541	10373.8
42.9804	10392.8
43.0067	10386.8
43.0329	10328.8
43.0592	10366.8
43.0854	10405.8
43.1117	10424.8
43.138	10406.8
43.1642	10384.8
43.1905	10382.8
43.2167	10413.8
43.243	10362.8
43.2693	10423.8
43.2955	10390.8
43.3218	10409.8
43.348	10384.8
43.3743	10385.8
43.4006	10436.8
43.4268	10415.8
43.4531	10348.8
43.4793	10388.8
43.5056	10422.8
43.5319	10364.8
43.5581	10421.8
43.5844	10436.8
43.6106	10455.8
43.6369	10400.8
43.6632	10422.8
43.6894	10418.8
43.7157	10434.8
43.742	10377.8
43.7682	10419.8
43.7945	10446.8
43.8207	10408.8
43.847	10379.8
43.8732	10421.8
43.8995	10427.8
43.9258	10437.8
43.952	10367.8
43.9783	10387.8
44.0046	10386.8
44.0308	10411.8
44.0571	10395.8
44.0833	10401.8
44.1096	10358.8
44.1359	10427.8
44.1621	10399.8
44.1884	10427.8
44.2146	10400.8
44.2409	10401.8
44.2672	10386.8
44.2934	10351.8
44.3197	10417.8
44.3459	10386.8
44.3722	10375.8
44.3985	10353.8
44.4247	10361.8
44.451	10395.8
44.4772	10444.8
44.5035	10391.8
44.5298	10375.8
44.556	10391.8
44.5823	10395.8
44.6086	10372.8
44.6348	10382.8
44.6611	10384.8
44.6873	10450.8
44.7136	10382.8
44.7398	10413.8
44.7661	10440.8
44.7924	10394.8
44.8186	10347.8
44.8449	10429.8
44.8712	10426.8
44.8974	10398.8
44.9237	10404.8
44.9499	10381.8
44.9762	10392.8
45.0025	10397.8
45.0287	10417.8
45.055	10357.8
45.0812	10374.8
45.1075	10358.8
45.1338	10343.8
45.16	10432.8
45.1863	10388.8
45.2125	10376.8
45.2388	10352.8
45.2651	10437.8
45.2913	10363.8
45.3176	10336.8
45.3438	10388.8
45.3701	10370.8
45.3964	10326.8
45.4226	10345.8
45.4489	10364.8
45.4751	10400.8
45.5014	10369.8
45.5277	10375.8
45.5539	10360.8
45.5802	10365.8
45.6065	10372.8
45.6327	10375.8
45.659	10382.8
45.6852	10396.8
45.7115	10359.8
45.7377	10396.8
45.764	10378.8
45.7903	10380.8
45.8165	10398.8
45.8428	10349.8
45.8691	10399.8
45.8953	10368.8
45.9216	10384.8
45.9478	10378.8
45.9741	10427.8
46.0004	10349.8
46.0266	10432.8
46.0529	10411.8
46.0791	10335.8
46.1054	10390.8
46.1317	10361.8
46.1579	10348.8
46.1842	10380.8
46.2104	10432.8
46.2367	10384.8
46.263	10397.8
46.2892	10417.8
46.3155	10420.8
46.3417	10410.8
46.368	10388.8
46.3943	10393.8
46.4205	10415.8
46.4468	10405.8
46.4731	10335.8
46.4993	10433.8
46.5256	10383.8
46.5518	10441.8
46.5781	10472.8
46.6043	10386.8
46.6306	10423.8
46.6569	10435.8
46.6831	10422.8
46.7094	10501.8
46.7357	10447.8
46.7619	10574.8
46.7882	10581.8
46.8144	10678.8
46.8407	10644.8
46.867	10749.8
46.8932	10861.8
46.9195	10913.8
46.9457	10919.8
46.972	10978.8
46.9983	10917.8
47.0245	10838.8
47.0508	10845.8
47.077	10757.8
47.1033	10659.8
47.1296	10664.8
47.1558	10545.8
47.1821	10469.8
47.2084	10466.8
47.2346	10503.8
47.2609	10467.8
47.2871	10432.8
47.3134	10464.8
47.3396	10411.8
47.3659	10394.8
47.3922	10348.8
47.4184	10388.8
47.4447	10374.8
47.471	10437.8
47.4972	10442.8
47.5235	10409.8
47.5497	10464.8
47.576	10360.8
47.6022	10374.8
47.6285	10397.8
47.6548	10422.8
47.681	10381.8
47.7073	10364.8
47.7336	10382.8
47.7598	10357.8
47.7861	10412.8
47.8123	10394.8
47.8386	10397.8
47.8649	10390.8
47.8911	10375.8
47.9174	10377.8
47.9436	10369.8
47.9699	10406.8
47.9962	10409.8
48.0224	10351.8
48.0487	10381.8
48.0749	10424.8
48.1012	10394.8
48.1275	10402.8
48.1537	10412.8
48.18	10400.8
48.2062	10370.8
48.2325	10435.8
48.2588	10327.8
48.285	10387.8
48.3113	10397.8
48.3376	10397.8
48.3638	10426.8
48.3901	10425.8
48.4163	10390.8
48.4426	10420.8
48.4689	10402.8
48.4951	10360.8
48.5214	10371.8
48.5476	10380.8
48.5739	10394.8
48.6001	10412.8
48.6264	10382.8
48.6527	10364.8
48.6789	10330.8
48.7052	10419.8
48.7315	10345.8
48.7577	10349.8
48.784	10374.8
48.8102	10397.8
48.8365	10369.8
48.8628	10377.8
48.889	10404.8
48.9153	10422.8
48.9415	10402.8
48.9678	10439.8
48.9941	10405.8
49.0203	10374.8
49.0466	10424.8
49.0728	10414.8
49.0991	10353.8
49.1254	10348.8
49.1516	10383.8
49.1779	10366.8
49.2041	10389.8
49.2304	10339.8
49.2567	10403.8
49.2829	10446.8
49.3092	10385.8
49.3355	10422.8
49.3617	10396.8
49.388	10340.8
49.4142	10371.8
49.4405	10408.8
49.4667	10376.8
49.493	10372.8
49.5193	10424.8
49.5455	10358.8
49.5718	10395.8
49.5981	10401.8
49.6243	10358.8
49.6506	10379.8
49.6768	10389.8
49.7031	10400.8
49.7294	10394.8
49.7556	10399.8
49.7819	10430.8
49.8081	10389.8
49.8344	10376.8
49.8607	10396.8
49.8869	10414.8
49.9132	10378.8
49.9394	10444.8
49.9657	10377.8
49.992	10393.8
50.0182	10353.8
50.0445	10401.8
50.0707	10327.8
50.097	10396.8
50.1233	10403.8
50.1495	10390.8
50.1758	10412.8
50.202	10429.8
50.2283	10360.8
50.2546	10403.8
50.2808	10430.8
50.3071	10384.8
50.3334	10429.8
50.3596	10374.8
50.3859	10428.8
50.4121	10408.8
50.4384	10362.8
50.4647	10400.8
50.4909	10360.8
50.5172	10407.8
50.5434	10453.8
50.5697	10390.8
50.596	10404.8
50.6222	10415.8
50.6485	10360.8
50.6747	10444.8
50.701	10425.8
50.7273	10373.8
50.7535	10442.8
50.7798	10392.8
50.806	10423.8
50.8323	10424.8
50.8586	10392.8
50.8848	10437.8
50.9111	10392.8
50.9374	10398.8
50.9636	10423.8
50.9899	10423.8
51.0161	10406.8
51.0424	10430.8
51.0686	10393.8
51.0949	10460.8
51.1212	10390.8
51.1474	10443.8
51.1737	10455.8
51.2	10392.8
51.2262	10389.8
51.2525	10443.8
51.2787	10487.8
51.305	10494.8
51.3312	10463.8
51.3575	10545.8
51.3838	10499.8
51.41	10556.8
51.4363	10594.8
51.4626	10552.8
51.4888	10563.8
51.5151	10528.8
51.5413	10538.8
51.5676	10508.8
51.5939	10416.8
51.6201	10529.8
51.6464	10470.8
51.6726	10510.8
51.6989	10444.8
51.7252	10453.8
51.7514	10456.8
51.7777	10404.8
51.8039	10408.8
51.8302	10448.8
51.8565	10375.8
51.8827	10486.8
51.909	10382.8
51.9353	10419.8
51.9615	10402.8
51.9878	10434.8
52.014	10468.8
52.0403	10447.8
52.0665	10501.8
52.0928	10437.8
52.1191	10474.8
52.1453	10432.8
52.1716	10456.8
52.1979	10507.8
52.2241	10407.8
52.2504	10429.8
52.2766	10444.8
52.3029	10484.8
52.3291	10461.8
52.3554	10509.8
52.3817	10460.8
52.4079	10508.8
52.4342	10510.8
52.4605	10517.8
52.4867	10501.8
52.513	10475.8
52.5392	10541.8
52.5655	10532.8
52.5918	10601.8
52.618	10661.8
52.6443	10693.8
52.6705	10775.8
52.6968	10875.8
52.7231	10962.8
52.7493	11231.8
52.7756	11365.8
52.8018	11649.8
52.8281	11803.8
52.8544	11833.8
52.8806	11980.8
52.9069	11723.8
52.9331	11682.8
52.9594	11496.8
52.9857	11428.8
53.0119	11368.8
53.0382	11134.8
53.0645	10965.8
53.0907	10903.8
53.117	10716.8
53.1432	10660.8
53.1695	10619.8
53.1957	10536.8
53.222	10526.8
53.2483	10569.8
53.2745	10540.8
53.3008	10503.8
53.3271	10461.8
53.3533	10436.8
53.3796	10424.8
53.4058	10474.8
53.4321	10431.8
53.4584	10488.8
53.4846	10432.8
53.5109	10421.8
53.5371	10421.8
53.5634	10478.8
53.5897	10478.8
53.6159	10439.8
53.6422	10497.8
53.6684	10462.8
53.6947	10396.8
53.721	10469.8
53.7472	10491.8
53.7735	10461.8
53.7998	10393.8
53.826	10427.8
53.8523	10417.8
53.8785	10405.8
53.9048	10493.8
53.931	10517.8
53.9573	10443.8
53.9836	10421.8
54.0098	10393.8
54.0361	10471.8
54.0624	10352.8
54.0886	10475.8
54.1149	10471.8
54.1411	10431.8
54.1674	10439.8
54.1937	10340.8
54.2199	10360.8
54.2462	10472.8
54.2724	10391.8
54.2987	10419.8
54.325	10431.8
54.3512	10435.8
54.3775	10404.8
54.4037	10460.8
54.43	10418.8
54.4563	10414.8
54.4825	10425.8
54.5088	10419.8
54.535	10398.8
54.5613	10408.8
54.5876	10434.8
54.6138	10382.8
54.6401	10388.8
54.6664	10361.8
54.6926	10415.8
54.7189	10330.8
54.7451	10319.8
54.7714	10390.8
54.7976	10424.8
54.8239	10385.8
54.8502	10382.8
54.8764	10484.8
54.9027	10374.8
54.929	10424.8
54.9552	10425.8
54.9815	10451.8
55.0077	10406.8
55.034	10368.8
55.0603	10436.8
55.0865	10381.8
55.1128	10414.8
55.139	10414.8
55.1653	10445.8
55.1916	10424.8
55.2178	10356.8
55.2441	10404.8
55.2703	10397.8
55.2966	10378.8
55.3229	10412.8
55.3491	10429.8
55.3754	10377.8
55.4016	10404.8
55.4279	10463.8
55.4542	10426.8
55.4804	10462.8
55.5067	10437.8
55.5329	10372.8
55.5592	10424.8
55.5855	10415.8
55.6117	10415.8
55.638	10413.8
55.6643	10410.8
55.6905	10424.8
55.7168	10391.8
55.743	10386.8
55.7693	10374.8
55.7955	10442.8
55.8218	10392.8
55.8481	10397.8
55.8743	10345.8
55.9006	10475.8
55.9269	10409.8
55.9531	10391.8
55.9794	10399.8
56.0056	10449.8
56.0319	10420.8
56.0581	10424.8
56.0844	10387.8
56.1107	10473.8
56.1369	10415.8
56.1632	10484.8
56.1895	10412.8
56.2157	10435.8
56.242	10377.8
56.2682	10445.8
56.2945	10418.8
56.3208	10406.8
56.347	10426.8
56.3733	10454.8
56.3995	10360.8
56.4258	10420.8
56.4521	10404.8
56.4783	10364.8
56.5046	10393.8
56.5308	10413.8
56.5571	10445.8
56.5834	10404.8
56.6096	10457.8
56.6359	10399.8
56.6621	10407.8
56.6884	10426.8
56.7147	10408.8
56.7409	10414.8
56.7672	10405.8
56.7934	10419.8
56.8197	10425.8
56.846	10395.8
56.8722	10449.8
56.8985	10422.8
56.9248	10444.8
56.951	10376.8
56.9773	10450.8
57.0035	10437.8
57.0298	10434.8
57.0561	10423.8
57.0823	10422.8
57.1086	10417.8
57.1348	10435.8
57.1611	10426.8
57.1874	10447.8
57.2136	10486.8
57.2399	10462.8
57.2661	10439.8
57.2924	10445.8
57.3187	10439.8
57.3449	10392.8
57.3712	10426.8
57.3974	10493.8
57.4237	10412.8
57.45	10414.8
57.4762	10458.8
57.5025	10437.8
57.5288	10453.8
57.555	10437.8
57.5813	10422.8
57.6075	10417.8
57.6338	10412.8
57.66	10394.8
57.6863	10437.8
57.7126	10502.8
57.7388	10464.8
57.7651	10439.8
57.7914	10403.8
57.8176	10442.8
57.8439	10409.8
57.8701	10464.8
57.8964	10449.8
57.9227	10467.8
57.9489	10467.8
57.9752	10530.8
58.0014	10501.8
58.0277	10501.8
58.054	10520.8
58.0802	10520.8
58.1065	10594.8
58.1327	10692.8
58.159	10684.8
58.1853	10749.8
58.2115	10868.8
58.2378	11005.8
58.264	11142.8
58.2903	11301.8
58.3166	11414.8
58.3428	11425.8
58.3691	11428.8
58.3954	11293.8
58.4216	11273.8
58.4479	11221.8
58.4741	11080.8
58.5004	11094.8
58.5266	10973.8
58.5529	10802.8
58.5792	10730.8
58.6054	10587.8
58.6317	10636.8
58.6579	10509.8
58.6842	10509.8
58.7105	10548.8
58.7367	10503.8
58.763	10442.8
58.7893	10475.8
58.8155	10431.8
58.8418	10478.8
58.868	10406.8
58.8943	10465.8
58.9206	10409.8
58.9468	10412.8
58.9731	10407.8
58.9993	10443.8
59.0256	10418.8
59.0519	10387.8
59.0781	10426.8
59.1044	10463.8
59.1306	10446.8
59.1569	10446.8
59.1832	10421.8
59.2094	10424.8
59.2357	10399.8
59.2619	10457.8
59.2882	10472.8
59.3145	10391.8
59.3407	10453.8
59.367	10390.8
59.3933	10377.8
59.4195	10430.8
59.4458	10423.8
59.472	10478.8
59.4983	10372.8
59.5245	10420.8
59.5508	10376.8
59.5771	10406.8
59.6033	10424.8
59.6296	10417.8
59.6559	10414.8
59.6821	10436.8
59.7084	10425.8
59.7346	10429.8
59.7609	10416.8
59.7871	10457.8
59.8134	10439.8
59.8397	10415.8
59.8659	10376.8
59.8922	10442.8
59.9185	10352.8
59.9447	10432.8
59.971	10420.8
59.9972	10393.8
60.0235	10424.8
60.0498	10360.8
60.076	10352.8
60.1023	10383.8
60.1285	10394.8
60.1548	10389.8
60.1811	10407.8
60.2073	10399.8
60.2336	10383.8
60.2599	10404.8
60.2861	10404.8
60.3124	10422.8
60.3386	10384.8
60.3649	10392.8
60.3912	10410.8
60.4174	10382.8
60.4437	10401.8
60.4699	10398.8
60.4962	10376.8
60.5224	10427.8
60.5487	10421.8
60.575	10405.8
60.6012	10416.8
60.6275	10466.8
60.6538	10404.8
60.68	10395.8
60.7063	10461.8
60.7325	10393.8
60.7588	10415.8
60.7851	10411.8
60.8113	10344.8
60.8376	10452.8
60.8638	10476.8
60.8901	10476.8
60.9164	10427.8
60.9426	10378.8
60.9689	10405.8
60.9951	10409.8
61.0214	10398.8
61.0477	10443.8
61.0739	10401.8
61.1002	10409.8
61.1264	10447.8
61.1527	10384.8
61.179	10418.8
61.2052	10394.8
61.2315	10418.8
61.2578	10391.8
61.284	10437.8
61.3103	10409.8
61.3365	10451.8
61.3628	10470.8
61.389	10397.8
61.4153	10440.8
61.4416	10501.8
61.4678	10366.8
61.4941	10393.8
61.5204	10385.8
61.5466	10422.8
61.5729	10472.8
61.5991	10410.8
61.6254	10406.8
61.6517	10401.8
61.6779	10497.8
61.7042	10421.8
61.7304	10390.8
61.7567	10387.8
61.783	10379.8
61.8092	10405.8
61.8355	10393.8
61.8617	10463.8
61.888	10396.8
61.9143	10412.8
61.9405	10377.8
61.9668	10422.8
61.993	10345.8
62.0193	10391.8
62.0456	10429.8
62.0718	10465.8
62.0981	10403.8
62.1243	10461.8
62.1506	10535.8
62.1769	10495.8
62.2031	10503.8
62.2294	10483.8
62.2557	10493.8
62.2819	10485.8
62.3082	10519.8
62.3344	10470.8
62.3607	10540.8
62.3869	10477.8
62.4132	10441.8
62.4395	10442.8
62.4657	10464.8
62.492	10438.8
[truncated: 1,047 more rows]

## Sheet: Fig.1d
10.0101	1740.07
10.0364	1740.07
10.0626	1740.07
10.0889	1740.07
10.1152	1741.07
10.1414	1742.07
10.1677	1742.07
10.1939	1742.07
10.2202	1739.07
10.2465	1735.07
10.2727	1730.07
10.299	1724.07
10.3253	1717.07
10.3515	1713.07
10.3778	1711.07
10.404	1711.07
10.4303	1713.07
10.4566	1716.07
10.4828	1718.07
10.5091	1718.07
10.5353	1716.07
10.5616	1712.07
10.5879	1707.07
10.6141	1704.07
10.6404	1703.07
10.6666	1703.07
10.6929	1704.07
10.7192	1705.07
10.7454	1704.07
10.7717	1702.07
10.7979	1698.07
10.8242	1696.07
10.8505	1695.07
10.8767	1696.07
10.903	1697.07
10.9292	1697.07
10.9555	1695.07
10.9818	1691.07
11.008	1684.07
11.0343	1677.07
11.0605	1672.07
11.0868	1668.07
11.1131	1669.07
11.1393	1672.07
11.1656	1676.07
11.1919	1679.07
11.2181	1681.07
11.2444	1679.07
11.2706	1675.07
11.2969	1669.07
11.3232	1663.07
11.3494	1658.07
11.3757	1655.07
11.4019	1653.07
11.4282	1653.07
11.4545	1653.07
11.4807	1653.07
11.507	1651.07
11.5332	1648.07
11.5595	1645.07
11.5858	1641.07
11.612	1637.07
11.6383	1636.07
11.6645	1637.07
11.6908	1639.07
11.7171	1643.07
11.7433	1647.07
11.7696	1650.07
11.7958	1652.07
11.8221	1651.07
11.8484	1649.07
11.8746	1644.07
11.9009	1638.07
11.9271	1631.07
11.9534	1623.07
11.9797	1616.07
12.0059	1610.07
12.0322	1607.07
12.0585	1604.07
12.0847	1604.07
12.111	1605.07
12.1372	1606.07
12.1635	1608.07
12.1898	1609.07
12.216	1611.07
12.2423	1612.07
12.2685	1613.07
12.2948	1614.07
12.321	1615.07
12.3473	1615.07
12.3736	1615.07
12.3998	1615.07
12.4261	1614.07
12.4524	1614.07
12.4786	1613.07
12.5049	1612.07
12.5311	1611.07
12.5574	1609.07
12.5837	1607.07
12.6099	1604.07
12.6362	1602.07
12.6624	1600.07
12.6887	1598.07
12.715	1597.07
12.7412	1596.07
12.7675	1595.07
12.7937	1594.07
12.82	1592.07
12.8463	1588.07
12.8725	1583.07
12.8988	1577.07
12.9251	1570.07
12.9513	1566.07
12.9776	1563.07
13.0038	1564.07
13.0301	1568.07
13.0564	1573.07
13.0826	1578.07
13.1089	1582.07
13.1351	1583.07
13.1614	1582.07
13.1876	1579.07
13.2139	1575.07
13.2402	1571.07
13.2664	1568.07
13.2927	1566.07
13.319	1565.07
13.3452	1565.07
13.3715	1563.07
13.3977	1562.07
13.424	1560.07
13.4503	1557.07
13.4765	1555.07
13.5028	1554.07
13.529	1554.07
13.5553	1556.07
13.5816	1558.07
13.6078	1561.07
13.6341	1564.07
13.6603	1564.07
13.6866	1563.07
13.7129	1559.07
13.7391	1553.07
13.7654	1547.07
13.7917	1542.07
13.8179	1539.07
13.8442	1538.07
13.8704	1540.07
13.8967	1542.07
13.923	1543.07
13.9492	1543.07
13.9755	1541.07
14.0017	1538.07
14.028	1533.07
14.0542	1528.07
14.0805	1524.07
14.1068	1522.07
14.133	1520.07
14.1593	1519.07
14.1855	1518.07
14.2118	1518.07
14.2381	1518.07
14.2643	1520.07
14.2906	1523.07
14.3169	1529.07
14.3431	1535.07
14.3694	1542.07
14.3956	1547.07
14.4219	1549.07
14.4482	1548.07
14.4744	1544.07
14.5007	1537.07
14.5269	1529.07
14.5532	1522.07
14.5795	1516.07
14.6057	1511.07
14.632	1509.07
14.6583	1509.07
14.6845	1511.07
14.7108	1513.07
14.737	1515.07
14.7633	1516.07
14.7896	1516.07
14.8158	1515.07
14.8421	1514.07
14.8683	1513.07
14.8946	1511.07
14.9208	1509.07
14.9471	1507.07
14.9734	1506.07
14.9996	1506.07
15.0259	1507.07
15.0521	1509.07
15.0784	1511.07
15.1047	1512.07
15.1309	1513.07
15.1572	1512.07
15.1835	1511.07
15.2097	1510.07
15.236	1509.07
15.2622	1508.07
15.2885	1507.07
15.3148	1505.07
15.341	1503.07
15.3673	1499.07
15.3935	1495.07
15.4198	1491.07
15.4461	1488.07
15.4723	1486.07
15.4986	1486.07
15.5248	1487.07
15.5511	1488.07
15.5774	1490.07
15.6036	1491.07
15.6299	1492.07
15.6562	1492.07
15.6824	1492.07
15.7087	1492.07
15.7349	1491.07
15.7612	1489.07
15.7874	1486.07
15.8137	1484.07
15.84	1481.07
15.8662	1480.07
15.8925	1482.07
15.9187	1485.07
15.945	1489.07
15.9713	1494.07
15.9975	1498.07
16.0238	1501.07
16.0501	1502.07
16.0763	1500.07
16.1026	1497.07
16.1288	1492.07
16.1551	1486.07
16.1814	1482.07
16.2076	1478.07
16.2339	1477.07
16.2601	1479.07
16.2864	1483.07
16.3127	1488.07
16.3389	1493.07
16.3652	1497.07
16.3914	1498.07
16.4177	1496.07
16.444	1492.07
16.4702	1487.07
16.4965	1484.07
16.5227	1484.07
16.549	1486.07
16.5753	1491.07
16.6015	1497.07
16.6278	1501.07
16.6541	1503.07
16.6803	1502.07
16.7066	1499.07
16.7328	1493.07
16.7591	1488.07
16.7854	1483.07
16.8116	1481.07
16.8379	1480.07
16.8641	1481.07
16.8904	1482.07
16.9167	1483.07
16.9429	1482.07
16.9692	1481.07
16.9954	1478.07
17.0217	1476.07
17.048	1475.07
17.0742	1476.07
17.1005	1478.07
17.1267	1481.07
17.153	1485.07
17.1793	1488.07
17.2055	1489.07
17.2318	1489.07
17.258	1486.07
17.2843	1483.07
17.3106	1480.07
17.3368	1478.07
17.3631	1476.07
17.3893	1476.07
17.4156	1477.07
17.4419	1479.07
17.4681	1482.07
17.4944	1485.07
17.5206	1488.07
17.5469	1489.07
17.5732	1489.07
17.5994	1488.07
17.6257	1485.07
17.6519	1481.07
17.6782	1478.07
17.7045	1476.07
17.7307	1475.07
17.757	1475.07
17.7832	1476.07
17.8095	1477.07
17.8358	1478.07
17.862	1480.07
17.8883	1483.07
17.9146	1485.07
17.9408	1487.07
17.9671	1488.07
17.9933	1489.07
18.0196	1489.07
18.0459	1489.07
18.0721	1489.07
18.0984	1491.07
18.1246	1495.07
18.1509	1500.07
18.1772	1506.07
18.2034	1511.07
18.2297	1515.07
18.2559	1517.07
18.2822	1516.07
18.3085	1512.07
18.3347	1506.07
18.361	1499.07
18.3872	1493.07
18.4135	1489.07
18.4398	1487.07
18.466	1487.07
18.4923	1490.07
18.5186	1495.07
18.5448	1500.07
18.5711	1505.07
18.5973	1508.07
18.6236	1510.07
18.6499	1509.07
18.6761	1508.07
18.7024	1505.07
18.7286	1503.07
18.7549	1502.07
18.7812	1502.07
18.8074	1503.07
18.8337	1505.07
18.8599	1508.07
18.8862	1510.07
18.9125	1511.07
18.9387	1511.07
18.965	1510.07
18.9912	1510.07
19.0175	1509.07
19.0438	1509.07
19.07	1510.07
19.0963	1510.07
19.1225	1510.07
19.1488	1510.07
19.1751	1510.07
19.2013	1511.07
19.2276	1513.07
19.2538	1514.07
19.2801	1515.07
19.3064	1516.07
19.3326	1514.07
19.3589	1512.07
19.3851	1508.07
19.4114	1504.07
19.4377	1501.07
19.4639	1501.07
19.4902	1503.07
19.5164	1508.07
19.5427	1515.07
19.569	1523.07
19.5952	1531.07
19.6215	1538.07
19.6477	1544.07
19.674	1547.07
19.7003	1549.07
19.7265	1548.07
19.7528	1545.07
19.7791	1542.07
19.8053	1539.07
19.8316	1537.07
19.8578	1536.07
19.8841	1536.07
19.9104	1538.07
19.9366	1540.07
19.9629	1543.07
19.9891	1546.07
20.0154	1549.07
20.0417	1551.07
20.0679	1551.07
20.0942	1549.07
20.1204	1546.07
20.1467	1541.07
20.173	1537.07
20.1992	1536.07
20.2255	1537.07
20.2517	1542.07
20.278	1548.07
20.3043	1555.07
20.3305	1561.07
20.3568	1563.07
20.3831	1562.07
20.4093	1556.07
20.4356	1548.07
20.4618	1540.07
20.4881	1532.07
20.5144	1528.07
20.5406	1527.07
20.5669	1528.07
20.5931	1532.07
20.6194	1535.07
20.6456	1537.07
20.6719	1539.07
20.6982	1539.07
20.7244	1540.07
20.7507	1542.07
20.777	1545.07
20.8032	1549.07
20.8295	1555.07
20.8557	1560.07
20.882	1564.07
20.9083	1566.07
20.9345	1566.07
20.9608	1565.07
20.987	1562.07
21.0133	1560.07
21.0396	1559.07
21.0658	1558.07
21.0921	1557.07
21.1183	1555.07
21.1446	1553.07
21.1709	1551.07
21.1971	1549.07
21.2234	1548.07
21.2496	1549.07
21.2759	1552.07
21.3022	1557.07
21.3284	1562.07
21.3547	1567.07
21.3809	1570.07
21.4072	1570.07
21.4335	1568.07
21.4597	1563.07
21.486	1557.07
21.5123	1550.07
21.5385	1543.07
21.5648	1539.07
21.591	1537.07
21.6173	1538.07
21.6436	1541.07
21.6698	1545.07
21.6961	1548.07
21.7223	1550.07
21.7486	1549.07
21.7749	1547.07
21.8011	1544.07
21.8274	1542.07
21.8536	1542.07
21.8799	1545.07
21.9062	1548.07
21.9324	1551.07
21.9587	1553.07
21.9849	1553.07
22.0112	1552.07
22.0375	1550.07
22.0637	1550.07
22.09	1552.07
22.1162	1556.07
22.1425	1562.07
22.1688	1566.07
22.195	1569.07
22.2213	1568.07
22.2476	1565.07
22.2738	1560.07
22.3001	1555.07
22.3263	1552.07
22.3526	1552.07
22.3788	1554.07
22.4051	1558.07
22.4314	1561.07
22.4576	1563.07
22.4839	1562.07
22.5101	1560.07
22.5364	1557.07
22.5627	1554.07
22.5889	1552.07
22.6152	1551.07
22.6415	1552.07
22.6677	1553.07
22.694	1553.07
22.7202	1554.07
22.7465	1554.07
22.7728	1555.07
22.799	1556.07
22.8253	1559.07
22.8515	1562.07
22.8778	1564.07
22.9041	1566.07
22.9303	1567.07
22.9566	1565.07
22.9828	1562.07
23.0091	1557.07
23.0354	1552.07
23.0616	1548.07
23.0879	1546.07
23.1141	1544.07
23.1404	1544.07
23.1667	1544.07
23.1929	1543.07
23.2192	1542.07
23.2455	1540.07
23.2717	1537.07
23.298	1533.07
23.3242	1531.07
23.3505	1531.07
23.3768	1533.07
23.403	1539.07
23.4293	1547.07
23.4555	1557.07
23.4818	1566.07
23.5081	1573.07
23.5343	1575.07
23.5606	1574.07
23.5868	1571.07
23.6131	1565.07
23.6394	1561.07
23.6656	1559.07
23.6919	1561.07
23.7181	1564.07
23.7444	1569.07
23.7707	1573.07
23.7969	1575.07
23.8232	1573.07
23.8494	1568.07
23.8757	1561.07
23.902	1555.07
23.9282	1549.07
23.9545	1546.07
23.9807	1545.07
24.007	1544.07
24.0333	1545.07
24.0595	1544.07
24.0858	1543.07
24.112	1541.07
24.1383	1540.07
24.1646	1540.07
24.1908	1541.07
24.2171	1544.07
24.2433	1548.07
24.2696	1551.07
24.2959	1553.07
24.3221	1553.07
24.3484	1552.07
24.3746	1550.07
24.4009	1548.07
24.4272	1545.07
24.4534	1543.07
24.4797	1542.07
24.506	1542.07
24.5322	1541.07
24.5585	1541.07
24.5847	1540.07
24.611	1538.07
24.6373	1537.07
24.6635	1535.07
24.6898	1533.07
24.716	1532.07
24.7423	1531.07
24.7686	1530.07
24.7948	1529.07
24.8211	1528.07
24.8473	1527.07
24.8736	1527.07
24.8999	1528.07
24.9261	1530.07
24.9524	1533.07
24.9786	1536.07
25.0049	1537.07
25.0312	1536.07
25.0574	1533.07
25.0837	1529.07
25.11	1526.07
25.1362	1523.07
25.1625	1522.07
25.1887	1522.07
25.215	1524.07
25.2413	1526.07
25.2675	1526.07
25.2938	1525.07
25.32	1522.07
25.3463	1517.07
25.3726	1512.07
25.3988	1507.07
25.4251	1504.07
25.4513	1502.07
25.4776	1503.07
25.5039	1506.07
25.5301	1510.07
25.5564	1514.07
25.5826	1517.07
25.6089	1518.07
25.6352	1516.07
25.6614	1513.07
25.6877	1507.07
25.7139	1502.07
25.7402	1496.07
25.7665	1492.07
25.7927	1489.07
25.819	1487.07
25.8452	1485.07
25.8715	1484.07
25.8978	1483.07
25.924	1483.07
25.9503	1484.07
25.9765	1485.07
26.0028	1487.07
26.0291	1490.07
26.0553	1493.07
26.0816	1496.07
26.1078	1498.07
26.1341	1500.07
26.1604	1499.07
26.1866	1497.07
26.2129	1493.07
26.2391	1488.07
26.2654	1482.07
26.2917	1477.07
26.3179	1474.07
26.3442	1471.07
26.3705	1471.07
26.3967	1471.07
26.423	1472.07
26.4492	1472.07
26.4755	1471.07
26.5018	1470.07
26.528	1467.07
26.5543	1466.07
26.5805	1465.07
26.6068	1467.07
26.6331	1469.07
26.6593	1473.07
26.6856	1475.07
26.7118	1476.07
26.7381	1475.07
26.7644	1471.07
26.7906	1464.07
26.8169	1457.07
26.8432	1451.07
26.8694	1446.07
26.8957	1442.07
26.9219	1441.07
26.9482	1442.07
26.9745	1444.07
27.0007	1448.07
27.027	1452.07
27.0532	1458.07
27.0795	1465.07
27.1058	1472.07
27.132	1479.07
27.1583	1484.07
27.1845	1487.07
27.2108	1488.07
27.2371	1487.07
27.2633	1483.07
27.2896	1478.07
27.3158	1470.07
27.3421	1461.07
27.3684	1451.07
27.3946	1443.07
27.4209	1436.07
27.4471	1431.07
27.4734	1429.07
27.4997	1429.07
27.5259	1430.07
27.5522	1431.07
27.5784	1431.07
27.6047	1429.07
27.631	1425.07
27.6572	1419.07
27.6835	1414.07
27.7097	1411.07
27.736	1410.07
27.7623	1411.07
27.7885	1414.07
27.8148	1418.07
27.841	1422.07
27.8673	1424.07
27.8936	1425.07
27.9198	1424.07
27.9461	1420.07
27.9723	1415.07
27.9986	1409.07
28.0249	1405.07
28.0511	1402.07
28.0774	1402.07
28.1036	1404.07
28.1299	1408.07
28.1562	1412.07
28.1824	1415.07
28.2087	1418.07
28.235	1421.07
28.2612	1423.07
28.2875	1426.07
28.3137	1430.07
28.34	1434.07
28.3663	1439.07
28.3925	1443.07
28.4188	1447.07
28.445	1449.07
28.4713	1450.07
28.4976	1449.07
28.5238	1446.07
28.5501	1441.07
28.5763	1434.07
28.6026	1427.07
28.6289	1421.07
28.6551	1416.07
28.6814	1413.07
28.7077	1412.07
28.7339	1413.07
28.7602	1413.07
28.7864	1413.07
28.8127	1410.07
28.839	1406.07
28.8652	1400.07
28.8915	1394.07
28.9177	1389.07
28.944	1386.07
28.9703	1386.07
28.9965	1387.07
29.0228	1389.07
29.049	1392.07
29.0753	1395.07
29.1016	1397.07
29.1278	1397.07
29.1541	1395.07
29.1803	1392.07
29.2066	1387.07
29.2329	1381.07
29.2591	1376.07
29.2854	1372.07
29.3116	1371.07
29.3379	1372.07
29.3642	1374.07
29.3904	1378.07
29.4167	1381.07
29.4429	1382.07
29.4692	1381.07
29.4955	1379.07
29.5217	1375.07
29.548	1372.07
29.5742	1370.07
29.6005	1370.07
29.6268	1372.07
29.653	1375.07
29.6793	1379.07
29.7055	1381.07
29.7318	1382.07
29.7581	1379.07
29.7843	1374.07
29.8106	1366.07
29.8368	1358.07
29.8631	1351.07
29.8894	1346.07
29.9156	1343.07
29.9419	1341.07
29.9682	1342.07
29.9944	1343.07
30.0207	1345.07
30.0469	1348.07
30.0732	1352.07
30.0995	1356.07
30.1257	1361.07
30.152	1364.07
30.1782	1365.07
30.2045	1363.07
30.2308	1358.07
30.257	1353.07
30.2833	1347.07
30.3095	1343.07
30.3358	1341.07
30.3621	1341.07
30.3883	1341.07
30.4146	1340.07
30.4408	1340.07
30.4671	1339.07
30.4934	1338.07
30.5196	1338.07
30.5459	1339.07
30.5722	1339.07
30.5984	1339.07
30.6247	1338.07
30.6509	1335.07
30.6772	1332.07
30.7035	1327.07
30.7297	1322.07
30.756	1319.07
30.7822	1317.07
30.8085	1317.07
30.8347	1319.07
30.861	1322.07
30.8873	1326.07
30.9135	1329.07
30.9398	1331.07
30.9661	1331.07
30.9923	1329.07
31.0186	1327.07
31.0448	1323.07
31.0711	1320.07
31.0974	1318.07
31.1236	1316.07
31.1499	1315.07
31.1761	1314.07
31.2024	1314.07
31.2287	1313.07
31.2549	1313.07
31.2812	1313.07
31.3074	1313.07
31.3337	1312.07
31.36	1309.07
31.3862	1306.07
31.4125	1300.07
31.4387	1295.07
31.465	1289.07
31.4913	1284.07
31.5175	1280.07
31.5438	1279.07
31.57	1279.07
31.5963	1281.07
31.6226	1283.07
31.6488	1286.07
31.6751	1288.07
31.7014	1290.07
31.7276	1291.07
31.7539	1291.07
31.7801	1289.07
31.8064	1287.07
31.8327	1284.07
31.8589	1280.07
31.8852	1276.07
31.9114	1272.07
31.9377	1269.07
31.964	1266.07
31.9902	1264.07
32.0165	1263.07
32.0427	1263.07
32.069	1263.07
32.0953	1266.07
32.1215	1269.07
32.1478	1272.07
32.174	1275.07
32.2003	1276.07
32.2266	1275.07
32.2528	1273.07
32.2791	1269.07
32.3053	1265.07
32.3316	1262.07
32.3579	1261.07
32.3841	1260.07
32.4104	1261.07
32.4367	1263.07
32.4629	1265.07
32.4892	1266.07
32.5154	1266.07
32.5417	1265.07
32.568	1263.07
32.5942	1261.07
32.6205	1258.07
32.6467	1255.07
32.673	1252.07
32.6992	1249.07
32.7255	1247.07
32.7518	1246.07
32.778	1246.07
32.8043	1246.07
32.8306	1246.07
32.8568	1245.07
32.8831	1244.07
32.9093	1242.07
32.9356	1239.07
32.9619	1237.07
32.9881	1234.07
33.0144	1232.07
33.0406	1229.07
33.0669	1227.07
33.0932	1225.07
33.1194	1224.07
33.1457	1224.07
33.1719	1225.07
33.1982	1228.07
33.2245	1230.07
33.2507	1231.07
33.277	1229.07
33.3032	1225.07
33.3295	1219.07
33.3558	1212.07
33.382	1206.07
33.4083	1203.07
33.4346	1202.07
33.4608	1204.07
33.4871	1207.07
33.5133	1208.07
33.5396	1209.07
33.5658	1208.07
33.5921	1205.07
33.6184	1203.07
33.6446	1203.07
33.6709	1205.07
33.6972	1209.07
33.7234	1215.07
33.7497	1220.07
33.7759	1223.07
33.8022	1224.07
33.8285	1222.07
33.8547	1217.07
33.881	1210.07
33.9072	1203.07
33.9335	1197.07
33.9598	1192.07
33.986	1188.07
34.0123	1187.07
34.0385	1187.07
34.0648	1189.07
34.0911	1192.07
34.1173	1196.07
34.1436	1199.07
34.1698	1201.07
34.1961	1201.07
34.2224	1199.07
34.2486	1195.07
34.2749	1189.07
34.3011	1182.07
34.3274	1176.07
34.3537	1172.07
34.3799	1169.07
34.4062	1168.07
34.4325	1168.07
34.4587	1169.07
34.485	1170.07
34.5112	1171.07
34.5375	1172.07
34.5637	1174.07
34.59	1176.07
34.6163	1178.07
34.6425	1179.07
34.6688	1177.07
34.6951	1174.07
34.7213	1170.07
34.7476	1164.07
34.7738	1159.07
34.8001	1155.07
34.8264	1152.07
34.8526	1152.07
34.8789	1152.07
34.9051	1153.07
34.9314	1154.07
34.9577	1154.07
34.9839	1152.07
35.0102	1150.07
35.0364	1148.07
35.0627	1146.07
35.089	1147.07
35.1152	1148.07
35.1415	1151.07
35.1677	1154.07
35.194	1157.07
35.2203	1157.07
35.2465	1155.07
35.2728	1151.07
35.2991	1145.07
35.3253	1139.07
35.3516	1132.07
35.3778	1127.07
35.4041	1124.07
35.4303	1124.07
35.4566	1127.07
35.4829	1131.07
35.5091	1136.07
35.5354	1142.07
35.5617	1146.07
35.5879	1147.07
35.6142	1147.07
35.6404	1145.07
35.6667	1141.07
35.693	1137.07
35.7192	1134.07
35.7455	1132.07
35.7717	1130.07
35.798	1130.07
35.8243	1130.07
35.8505	1131.07
35.8768	1131.07
35.903	1132.07
35.9293	1132.07
35.9556	1132.07
35.9818	1131.07
36.0081	1130.07
36.0343	1129.07
36.0606	1128.07
36.0869	1127.07
36.1131	1125.07
36.1394	1123.07
36.1656	1119.07
36.1919	1116.07
36.2182	1112.07
36.2444	1111.07
36.2707	1111.07
36.297	1113.07
36.3232	1117.07
36.3495	1121.07
36.3757	1123.07
36.402	1124.07
36.4282	1123.07
36.4545	1119.07
36.4808	1113.07
36.507	1106.07
36.5333	1099.07
36.5596	1092.07
36.5858	1087.07
36.6121	1085.07
36.6383	1084.07
36.6646	1087.07
36.6909	1092.07
36.7171	1097.07
36.7434	1103.07
36.7696	1108.07
36.7959	1112.07
36.8222	1113.07
36.8484	1113.07
36.8747	1111.07
36.9009	1108.07
36.9272	1104.07
36.9535	1102.07
36.9797	1100.07
37.006	1100.07
37.0322	1101.07
37.0585	1102.07
37.0848	1104.07
37.111	1106.07
37.1373	1105.07
37.1636	1103.07
37.1898	1098.07
37.2161	1092.07
37.2423	1084.07
37.2686	1076.07
37.2948	1069.07
37.3211	1065.07
37.3474	1062.07
37.3736	1061.07
37.3999	1063.07
37.4261	1065.07
37.4524	1068.07
37.4787	1070.07
37.5049	1072.07
37.5312	1073.07
37.5575	1073.07
37.5837	1074.07
37.61	1075.07
37.6362	1076.07
37.6625	1078.07
37.6888	1080.07
37.715	1081.07
37.7413	1081.07
37.7675	1080.07
37.7938	1078.07
37.8201	1075.07
37.8463	1073.07
37.8726	1071.07
37.8988	1072.07
37.9251	1074.07
37.9514	1077.07
37.9776	1080.07
38.0039	1083.07
38.0301	1085.07
38.0564	1086.07
38.0827	1086.07
38.1089	1085.07
38.1352	1083.07
38.1615	1080.07
38.1877	1077.07
38.214	1074.07
38.2402	1071.07
38.2665	1070.07
38.2927	1070.07
38.319	1071.07
38.3453	1072.07
38.3715	1074.07
38.3978	1075.07
38.4241	1075.07
38.4503	1074.07
38.4766	1072.07
38.5028	1071.07
38.5291	1070.07
38.5554	1070.07
38.5816	1071.07
38.6079	1072.07
38.6341	1072.07
38.6604	1072.07
38.6867	1071.07
38.7129	1070.07
38.7392	1069.07
38.7655	1068.07
38.7917	1068.07
38.818	1068.07
38.8442	1068.07
38.8705	1067.07
38.8967	1067.07
38.923	1066.07
38.9493	1065.07
38.9755	1065.07
39.0018	1066.07
39.0281	1069.07
39.0543	1072.07
39.0806	1076.07
39.1068	1079.07
39.1331	1080.07
39.1594	1080.07
39.1856	1077.07
39.2119	1073.07
39.2381	1068.07
39.2644	1065.07
39.2906	1062.07
39.3169	1061.07
39.3432	1061.07
39.3694	1061.07
39.3957	1062.07
39.422	1062.07
39.4482	1061.07
39.4745	1060.07
39.5007	1058.07
39.527	1058.07
39.5533	1058.07
39.5795	1059.07
39.6058	1060.07
39.632	1063.07
39.6583	1064.07
39.6846	1065.07
39.7108	1064.07
39.7371	1062.07
39.7633	1059.07
39.7896	1055.07
39.8159	1051.07
39.8421	1047.07
39.8684	1045.07
39.8946	1044.07
39.9209	1046.07
39.9472	1051.07
39.9734	1057.07
39.9997	1063.07
40.026	1068.07
40.0522	1071.07
40.0785	1072.07
40.1047	1071.07
40.131	1067.07
40.1572	1062.07
40.1835	1057.07
40.2098	1053.07
40.236	1049.07
40.2623	1047.07
40.2886	1045.07
40.3148	1045.07
40.3411	1046.07
40.3673	1049.07
40.3936	1054.07
40.4199	1059.07
40.4461	1065.07
40.4724	1070.07
40.4986	1073.07
40.5249	1073.07
40.5512	1070.07
40.5774	1066.07
40.6037	1060.07
40.6299	1056.07
40.6562	1053.07
40.6825	1052.07
40.7087	1052.07
40.735	1052.07
40.7612	1053.07
40.7875	1053.07
40.8138	1052.07
40.84	1050.07
40.8663	1048.07
40.8925	1047.07
40.9188	1047.07
40.9451	1047.07
40.9713	1048.07
40.9976	1049.07
41.0239	1049.07
41.0501	1048.07
41.0764	1046.07
41.1026	1043.07
41.1289	1041.07
41.1551	1039.07
41.1814	1038.07
41.2077	1038.07
41.2339	1037.07
41.2602	1037.07
41.2865	1036.07
41.3127	1034.07
41.339	1033.07
41.3652	1031.07
41.3915	1030.07
41.4178	1030.07
41.444	1031.07
41.4703	1033.07
41.4965	1035.07
41.5228	1037.07
41.5491	1038.07
41.5753	1039.07
41.6016	1038.07
41.6279	1037.07
41.6541	1035.07
41.6804	1032.07
41.7066	1030.07
41.7329	1029.07
41.7591	1029.07
41.7854	1030.07
41.8117	1032.07
41.8379	1034.07
41.8642	1037.07
41.8905	1038.07
41.9167	1040.07
41.943	1041.07
41.9692	1041.07
41.9955	1041.07
42.0217	1042.07
42.048	1042.07
42.0743	1041.07
42.1005	1040.07
42.1268	1038.07
42.1531	1037.07
42.1793	1036.07
42.2056	1036.07
42.2318	1035.07
42.2581	1035.07
42.2844	1033.07
42.3106	1030.07
42.3369	1027.07
42.3631	1023.07
42.3894	1020.07
42.4157	1019.07
42.4419	1021.07
42.4682	1024.07
42.4945	1028.07
42.5207	1032.07
42.547	1036.07
42.5732	1038.07
42.5995	1039.07
42.6257	1038.07
42.652	1036.07
42.6783	1033.07
42.7045	1029.07
42.7308	1026.07
42.757	1024.07
42.7833	1023.07
42.8096	1023.07
42.8358	1024.07
42.8621	1027.07
42.8884	1029.07
42.9146	1030.07
42.9409	1032.07
42.9671	1033.07
42.9934	1035.07
43.0196	1037.07
43.0459	1039.07
43.0722	1042.07
43.0984	1043.07
43.1247	1043.07
43.151	1041.07
43.1772	1037.07
43.2035	1034.07
43.2297	1031.07
43.256	1030.07
43.2823	1030.07
43.3085	1031.07
43.3348	1031.07
43.361	1030.07
43.3873	1027.07
43.4136	1023.07
43.4398	1018.07
43.4661	1013.07
43.4923	1010.07
43.5186	1008.07
43.5449	1009.07
43.5711	1012.07
43.5974	1016.07
43.6236	1019.07
43.6499	1021.07
43.6762	1021.07
43.7024	1019.07
43.7287	1017.07
43.755	1013.07
43.7812	1010.07
43.8075	1009.07
43.8337	1010.07
43.86	1012.07
43.8862	1015.07
43.9125	1018.07
43.9388	1021.07
43.965	1023.07
43.9913	1024.07
44.0175	1025.07
44.0438	1025.07
44.0701	1024.07
44.0963	1023.07
44.1226	1021.07
44.1489	1020.07
44.1751	1019.07
44.2014	1018.07
44.2276	1017.07
44.2539	1016.07
44.2802	1015.07
44.3064	1014.07
44.3327	1013.07
44.3589	1012.07
44.3852	1011.07
44.4115	1010.07
44.4377	1009.07
44.464	1007.07
44.4903	1006.07
44.5165	1004.07
44.5428	1003.07
44.569	1002.07
44.5953	1002.07
44.6215	1003.07
44.6478	1005.07
44.6741	1007.07
44.7003	1010.07
44.7266	1012.07
44.7529	1012.07
44.7791	1012.07
44.8054	1010.07
44.8316	1006.07
44.8579	1002.07
44.8841	997.068
44.9104	994.068
44.9367	992.068
44.9629	991.068
44.9892	993.068
45.0155	996.068
45.0417	1000.07
45.068	1002.07
45.0942	1004.07
45.1205	1005.07
45.1468	1005.07
45.173	1005.07
45.1993	1006.07
45.2255	1008.07
45.2518	1009.07
45.2781	1010.07
45.3043	1010.07
45.3306	1008.07
45.3569	1004.07
45.3831	1000.07
45.4094	997.068
45.4356	996.068
45.4619	996.068
45.4881	997.068
45.5144	998.068
45.5407	998.068
45.5669	998.068
45.5932	997.068
45.6195	996.068
45.6457	995.068
45.672	995.068
45.6982	996.068
45.7245	998.068
45.7507	1000.07
45.777	1002.07
45.8033	1003.07
45.8295	1004.07
45.8558	1005.07
45.8821	1005.07
45.9083	1005.07
45.9346	1006.07
45.9608	1005.07
45.9871	1004.07
46.0134	1003.07
46.0396	1001.07
46.0659	998.068
46.0921	996.068
46.1184	995.068
46.1447	996.068
46.1709	998.068
46.1972	1000.07
46.2234	1002.07
46.2497	1004.07
46.276	1003.07
46.3022	1002.07
46.3285	999.068
46.3548	996.068
46.381	993.068
46.4073	991.068
46.4335	989.068
46.4598	989.068
46.486	990.068
46.5123	992.068
46.5386	993.068
46.5648	994.068
46.5911	995.068
46.6174	994.068
46.6436	992.068
46.6699	989.068
46.6961	985.068
46.7224	981.068
46.7486	978.068
46.7749	976.068
46.8012	977.068
46.8274	978.068
46.8537	981.068
46.88	984.068
46.9062	987.068
46.9325	989.068
46.9587	990.068
46.985	988.068
47.0113	986.068
47.0375	983.068
47.0638	980.068
47.09	977.068
47.1163	975.068
47.1426	972.068
47.1688	969.068
47.1951	967.068
47.2213	965.068
47.2476	964.068
47.2739	965.068
47.3001	967.068
47.3264	970.068
47.3526	974.068
47.3789	978.068
47.4052	981.068
47.4314	982.068
47.4577	981.068
47.484	980.068
47.5102	977.068
47.5365	974.068
47.5627	972.068
47.589	971.068
47.6153	971.068
47.6415	972.068
47.6678	974.068
47.694	975.068
47.7203	976.068
47.7465	977.068
47.7728	977.068
47.7991	977.068
47.8253	977.068
47.8516	976.068
47.8779	974.068
47.9041	972.068
47.9304	969.068
47.9566	967.068
47.9829	966.068
48.0092	965.068
48.0354	966.068
48.0617	967.068
48.0879	969.068
48.1142	971.068
48.1405	973.068
48.1667	975.068
48.193	976.068
48.2193	976.068
48.2455	976.068
48.2718	976.068
48.298	975.068
48.3243	974.068
48.3505	972.068
48.3768	971.068
48.4031	971.068
48.4293	972.068
48.4556	975.068
48.4819	977.068
48.5081	980.068
48.5344	981.068
48.5606	980.068
48.5869	978.068
48.6131	974.068
48.6394	969.068
48.6657	963.068
48.6919	959.068
48.7182	956.068
48.7445	955.068
48.7707	956.068
48.797	958.068
48.8232	962.068
48.8495	966.068
48.8758	969.068
48.902	971.068
48.9283	972.068
48.9545	971.068
48.9808	970.068
49.0071	968.068
49.0333	966.068
49.0596	965.068
49.0859	965.068
49.1121	966.068
49.1384	968.068
49.1646	970.068
49.1909	971.068
49.2171	971.068
49.2434	970.068
49.2697	969.068
49.2959	967.068
49.3222	965.068
49.3484	963.068
49.3747	961.068
49.401	960.068
49.4272	958.068
49.4535	956.068
49.4798	953.068
49.506	951.068
49.5323	949.068
49.5585	947.068
49.5848	947.068
49.6111	949.068
49.6373	951.068
49.6636	954.068
49.6898	957.068
49.7161	958.068
49.7424	959.068
49.7686	957.068
49.7949	954.068
49.8211	951.068
49.8474	948.068
49.8737	947.068
49.8999	946.068
49.9262	947.068
49.9524	948.068
49.9787	950.068
50.005	951.068
50.0312	951.068
50.0575	951.068
50.0838	952.068
50.11	953.068
50.1363	954.068
50.1625	956.068
50.1888	957.068
50.215	958.068
50.2413	957.068
50.2676	957.068
50.2938	955.068
50.3201	954.068
50.3464	954.068
50.3726	956.068
50.3989	957.068
50.4251	960.068
50.4514	961.068
50.4776	962.068
50.5039	961.068
50.5302	959.068
50.5564	956.068
50.5827	953.068
50.609	950.068
50.6352	949.068
50.6615	947.068
50.6877	946.068
50.714	945.068
50.7403	944.068
50.7665	943.068
50.7928	941.068
50.819	940.068
50.8453	940.068
50.8716	941.068
50.8978	943.068
50.9241	947.068
50.9503	950.068
50.9766	954.068
51.0029	955.068
51.0291	956.068
51.0554	954.068
51.0817	951.068
51.1079	947.068
51.1342	944.068
51.1604	941.068
51.1867	939.068
51.2129	939.068
51.2392	939.068
51.2655	940.068
51.2917	942.068
51.318	944.068
51.3443	947.068
51.3705	950.068
51.3968	953.068
51.423	956.068
51.4493	957.068
51.4755	956.068
51.5018	954.068
51.5281	951.068
51.5543	949.068
51.5806	947.068
51.6069	946.068
51.6331	947.068
51.6594	948.068
51.6856	949.068
51.7119	949.068
51.7382	949.068
51.7644	948.068
51.7907	946.068
51.8169	943.068
51.8432	941.068
51.8695	939.068
51.8957	938.068
51.922	938.068
51.9483	938.068
51.9745	938.068
52.0008	939.068
52.027	940.068
52.0533	942.068
52.0795	944.068
52.1058	945.068
52.1321	946.068
52.1583	946.068
52.1846	945.068
52.2109	943.068
52.2371	941.068
52.2634	940.068
52.2896	938.068
52.3159	937.068
52.3421	936.068
52.3684	933.068
52.3947	931.068
52.4209	928.068
52.4472	925.068
52.4735	923.068
52.4997	922.068
52.526	923.068
52.5522	925.068
52.5785	928.068
52.6048	932.068
52.631	936.068
52.6573	940.068
52.6835	943.068
52.7098	945.068
52.7361	945.068
52.7623	944.068
52.7886	942.068
52.8148	939.068
52.8411	936.068
52.8674	934.068
52.8936	933.068
52.9199	933.068
52.9462	933.068
52.9724	934.068
52.9987	935.068
53.0249	935.068
53.0512	935.068
53.0774	935.068
53.1037	934.068
53.13	933.068
53.1562	931.068
53.1825	928.068
53.2088	926.068
53.235	924.068
53.2613	923.068
53.2875	924.068
53.3138	926.068
53.3401	930.068
53.3663	934.068
53.3926	938.068
53.4188	942.068
53.4451	944.068
53.4714	944.068
53.4976	944.068
53.5239	942.068
53.5501	940.068
53.5764	938.068
53.6027	936.068
53.6289	934.068
53.6552	932.068
53.6814	930.068
53.7077	927.068
53.734	925.068
53.7602	922.068
53.7865	920.068
53.8128	919.068
53.839	920.068
53.8653	923.068
53.8915	927.068
53.9178	931.068
53.944	936.068
53.9703	939.068
53.9966	940.068
54.0228	940.068
54.0491	940.068
54.0754	939.068
54.1016	938.068
54.1279	938.068
54.1541	939.068
54.1804	940.068
54.2067	941.068
54.2329	942.068
54.2592	943.068
54.2854	944.068
54.3117	944.068
54.338	943.068
54.3642	941.068
54.3905	937.068
54.4167	932.068
54.443	928.068
54.4693	923.068
54.4955	921.068
54.5218	920.068
54.548	922.068
54.5743	926.068
54.6006	929.068
54.6268	933.068
54.6531	936.068
54.6793	938.068
54.7056	938.068
54.7319	938.068
54.7581	938.068
54.7844	938.068
54.8107	939.068
54.8369	939.068
54.8632	939.068
54.8894	938.068
54.9157	935.068
54.9419	931.068
54.9682	927.068
54.9945	922.068
55.0207	918.068
55.047	914.068
55.0733	912.068
55.0995	911.068
55.1258	911.068
55.152	912.068
55.1783	913.068
55.2045	915.068
55.2308	917.068
55.2571	919.068
55.2833	921.068
55.3096	922.068
55.3359	923.068
55.3621	922.068
55.3884	922.068
55.4146	921.068
55.4409	920.068
55.4672	920.068
55.4934	921.068
55.5197	923.068
55.5459	925.068
55.5722	926.068
55.5985	926.068
55.6247	925.068
55.651	923.068
55.6773	921.068
55.7035	921.068
55.7298	920.068
55.756	921.068
55.7823	922.068
55.8085	922.068
55.8348	922.068
55.8611	921.068
55.8873	919.068
55.9136	918.068
55.9398	917.068
55.9661	917.068
55.9924	918.068
56.0186	919.068
56.0449	920.068
56.0712	921.068
56.0974	921.068
56.1237	921.068
56.1499	920.068
56.1762	920.068
56.2025	921.068
56.2287	922.068
56.255	924.068
56.2812	925.068
56.3075	927.068
56.3338	928.068
56.36	929.068
56.3863	930.068
56.4125	930.068
56.4388	929.068
56.4651	928.068
56.4913	926.068
56.5176	924.068
56.5438	922.068
56.5701	921.068
56.5964	921.068
56.6226	921.068
56.6489	922.068
56.6752	922.068
56.7014	921.068
56.7277	921.068
56.7539	920.068
56.7802	919.068
56.8064	920.068
56.8327	921.068
56.859	924.068
56.8852	927.068
56.9115	930.068
56.9378	932.068
56.964	933.068
56.9903	932.068
57.0165	930.068
57.0428	926.068
57.0691	922.068
57.0953	918.068
57.1216	916.068
57.1478	913.068
57.1741	912.068
57.2004	910.068
57.2266	909.068
57.2529	909.068
57.2791	909.068
57.3054	910.068
57.3317	913.068
57.3579	916.068
57.3842	920.068
57.4104	924.068
57.4367	927.068
57.463	929.068
57.4892	928.068
57.5155	927.068
57.5418	924.068
57.568	921.068
57.5943	917.068
57.6205	915.068
57.6468	914.068
57.6731	913.068
57.6993	914.068
57.7256	915.068
57.7518	916.068
57.7781	916.068
57.8043	915.068
57.8306	914.068
57.8569	913.068
57.8831	913.068
57.9094	913.068
57.9357	914.068
57.9619	916.068
57.9882	917.068
58.0144	918.068
58.0407	919.068
58.067	919.068
58.0932	919.068
58.1195	918.068
58.1457	917.068
58.172	915.068
58.1983	914.068
58.2245	913.068
58.2508	913.068
58.277	915.068
58.3033	916.068
58.3296	918.068
58.3558	920.068
58.3821	921.068
58.4083	921.068
58.4346	920.068
58.4609	918.068
58.4871	917.068
58.5134	916.068
58.5397	915.068
58.5659	915.068
58.5922	915.068
58.6184	915.068
58.6447	915.068
58.6709	914.068
58.6972	914.068
58.7235	915.068
58.7497	916.068
58.776	918.068
58.8023	920.068
58.8285	921.068
58.8548	922.068
58.881	922.068
58.9073	921.068
58.9335	920.068
58.9598	918.068
58.9861	917.068
59.0123	916.068
59.0386	915.068
59.0649	914.068
59.0911	913.068
59.1174	912.068
59.1436	912.068
59.1699	912.068
59.1962	914.068
59.2224	917.068
59.2487	920.068
59.2749	923.068
59.3012	924.068
59.3275	924.068
59.3537	923.068
59.38	920.068
59.4062	918.068
59.4325	916.068
59.4588	915.068
59.485	915.068
59.5113	915.068
59.5376	915.068
59.5638	914.068
59.5901	914.068
59.6163	914.068
59.6426	914.068
59.6688	915.068
59.6951	917.068
59.7214	919.068
59.7476	920.068
59.7739	920.068
59.8002	919.068
59.8264	917.068
59.8527	915.068
59.8789	914.068
59.9052	914.068
59.9315	914.068
59.9577	916.068
59.984	917.068
60.0102	917.068
60.0365	918.068
60.0628	917.068
60.089	915.068
60.1153	913.068
60.1415	911.068
60.1678	911.068
60.1941	911.068
60.2203	913.068
60.2466	916.068
60.2728	918.068
60.2991	921.068
60.3254	922.068
60.3516	923.068
60.3779	922.068
60.4042	920.068
60.4304	917.068
60.4567	914.068
60.4829	912.068
60.5092	910.068
60.5354	909.068
60.5617	909.068
60.588	908.068
60.6142	906.068
60.6405	904.068
60.6668	902.068
60.693	900.068
60.7193	899.068
60.7455	899.068
60.7718	901.068
60.7981	903.068
60.8243	906.068
60.8506	908.068
60.8768	910.068
60.9031	910.068
60.9294	910.068
60.9556	909.068
60.9819	908.068
61.0081	907.068
61.0344	907.068
61.0607	908.068
61.0869	910.068
61.1132	911.068
61.1394	912.068
61.1657	911.068
61.192	910.068
61.2182	908.068
61.2445	906.068
61.2707	904.068
61.297	903.068
61.3233	904.068
61.3495	905.068
61.3758	907.068
61.4021	909.068
61.4283	910.068
61.4546	911.068
61.4808	911.068
61.5071	910.068
61.5333	910.068
61.5596	910.068
61.5859	911.068
61.6121	913.068
61.6384	915.068
61.6647	916.068
61.6909	916.068
61.7172	916.068
61.7434	914.068
61.7697	912.068
61.796	909.068
61.8222	906.068
61.8485	903.068
61.8747	900.068
61.901	898.068
61.9273	897.068
61.9535	898.068
61.9798	899.068
62.006	901.068
62.0323	903.068
62.0586	905.068
62.0848	906.068
62.1111	908.068
62.1373	908.068
62.1636	909.068
62.1899	910.068
62.2161	911.068
62.2424	912.068
62.2687	911.068
62.2949	911.068
62.3212	909.068
62.3474	907.068
62.3737	906.068
62.3999	905.068
62.4262	905.068
62.4525	906.068
62.4787	907.068
62.505	908.068
[truncated: 1,047 more rows]

## Sheet: Fig.1g
3996.41	5.5		3996.41	4.36322
3994.48	5.49982		3994.48	4.36291
3992.55	5.49973		3992.55	4.36272
3990.62	5.49953		3990.62	4.36264
3988.69	5.4992		3988.69	4.36256
3986.76	5.49902		3986.76	4.36241
3984.83	5.49892		3984.83	4.36211
3982.91	5.49879		3982.91	4.36176
3980.98	5.49879		3980.98	4.36154
3979.05	5.49891		3979.05	4.36142
3977.12	5.4989		3977.12	4.36124
3975.19	5.49857		3975.19	4.36098
3973.26	5.49825		3973.26	4.36084
3971.33	5.4981		3971.33	4.36081
3969.4	5.49787		3969.4	4.36075
3967.48	5.49774		3967.48	4.36074
3965.55	5.4981		3965.55	4.36083
3963.62	5.49828		3963.62	4.36061
3961.69	5.49776		3961.69	4.35999
3959.76	5.49737		3959.76	4.35969
3957.83	5.4974		3957.83	4.35974
3955.9	5.49747		3955.9	4.35986
3953.97	5.49785		3953.97	4.36012
3952.05	5.49836		3952.05	4.36014
3950.12	5.49788		3950.12	4.35929
3948.19	5.49669		3948.19	4.35831
3946.26	5.49691		3946.26	4.35847
3944.33	5.49735		3944.33	4.35846
3942.4	5.49607		3942.4	4.35741
3940.47	5.49526		3940.47	4.35732
3938.54	5.4959		3938.54	4.35826
3936.62	5.49697		3936.62	4.35903
3934.69	5.49787		3934.69	4.35908
3932.76	5.49727		3932.76	4.35767
3930.83	5.49574		3930.83	4.35623
3928.9	5.49599		3928.9	4.35689
3926.97	5.49712		3926.97	4.35804
3925.04	5.49639		3925.04	4.35749
3923.11	5.4953		3923.11	4.35686
3921.19	5.49602		3921.19	4.35743
3919.26	5.49617		3919.26	4.35702
3917.33	5.49415		3917.33	4.35524
3915.4	5.49281		3915.4	4.35476
3913.47	5.49338		3913.47	4.35605
3911.54	5.49419		3911.54	4.35731
3909.61	5.49552		3909.61	4.35831
3907.68	5.49836		3907.68	4.35934
3905.76	5.49986		3905.76	4.35841
3903.83	5.49738		3903.83	4.35506
3901.9	5.49405		3901.9	4.35254
3899.97	5.49147		3899.97	4.35151
3898.04	5.49059		3898.04	4.35216
3896.11	5.49318		3896.11	4.35501
3894.18	5.49645		3894.18	4.35724
3892.25	5.49507		3892.25	4.35557
3890.33	5.49254		3890.33	4.35397
3888.4	5.49435		3888.4	4.35569
3886.47	5.49496		3886.47	4.35544
3884.54	5.49296		3884.54	4.35329
3882.61	5.49308		3882.61	4.35349
3880.68	5.49129		3880.68	4.35264
3878.75	5.48988		3878.75	4.35265
3876.82	5.49272		3876.82	4.35533
3874.89	5.49485		3874.89	4.3561
3872.97	5.49508		3872.97	4.355
3871.04	5.49345		3871.04	4.35307
3869.11	5.49038		3869.11	4.35104
3867.18	5.49137		3867.18	4.35219
3865.25	5.49239		3865.25	4.35273
3863.32	5.4894		3863.32	4.35106
3861.39	5.48832		3861.39	4.35167
3859.46	5.49125		3859.46	4.35457
3857.54	5.49653		3857.54	4.3581
3855.61	5.5		3855.61	4.35877
3853.68	5.49141		3853.68	4.35005
3851.75	5.48278		3851.75	4.34464
3849.82	5.48442		3849.82	4.34837
3847.89	5.48851		3847.89	4.35292
3845.96	5.49164		3845.96	4.35518
3844.03	5.49296		3844.03	4.35507
3842.11	5.49362		3842.11	4.35418
3840.18	5.49341		3840.18	4.3528
3838.25	5.48983		3838.25	4.34976
3836.32	5.48703		3836.32	4.34846
3834.39	5.48738		3834.39	4.34987
3832.46	5.48766		3832.46	4.35095
3830.53	5.4879		3830.53	4.35168
3828.6	5.48896		3828.6	4.35271
3826.68	5.48959		3826.68	4.35326
3824.75	5.49146		3824.75	4.3546
3822.82	5.49284		3822.82	4.35452
3820.89	5.48865		3820.89	4.35026
3818.96	5.48686		3818.96	4.34958
3817.03	5.48652		3817.03	4.35064
3815.1	5.48326		3815.1	4.3496
3813.17	5.48344		3813.17	4.35112
3811.25	5.487		3811.25	4.35441
3809.32	5.48971		3809.32	4.35576
3807.39	5.48826		3807.39	4.35339
3805.46	5.48731		3805.46	4.35209
3803.53	5.48907		3803.53	4.35287
3801.6	5.4861		3801.6	4.3502
3799.67	5.48301		3799.67	4.34859
3797.74	5.4834		3797.74	4.35003
3795.82	5.48245		3795.82	4.35065
3793.89	5.48194		3793.89	4.35165
3791.96	5.4829		3791.96	4.35311
3790.03	5.48364		3790.03	4.35371
3788.1	5.48419		3788.1	4.3538
3786.17	5.48388		3786.17	4.35316
3784.24	5.48295		3784.24	4.35251
3782.31	5.48332		3782.31	4.35301
3780.39	5.48274		3780.39	4.35246
3778.46	5.48018		3778.46	4.35099
3776.53	5.47966		3776.53	4.3517
3774.6	5.48147		3774.6	4.35362
3772.67	5.48331		3772.67	4.35454
3770.74	5.48259		3770.74	4.3531
3768.81	5.48029		3768.81	4.35118
3766.88	5.47921		3766.88	4.3509
3764.96	5.47872		3764.96	4.35123
3763.03	5.47988		3763.03	4.35236
3761.1	5.48151		3761.1	4.35278
3759.17	5.47994		3759.17	4.35084
3757.24	5.47865		3757.24	4.35033
3755.31	5.48133		3755.31	4.35258
3753.38	5.48475		3753.38	4.35369
3751.45	5.48185		3751.45	4.34936
3749.53	5.47649		3749.53	4.34562
3747.6	5.47771		3747.6	4.34812
3745.67	5.47743		3745.67	4.34905
3743.74	5.47192		3743.74	4.3455
3741.81	5.47139		3741.81	4.346
3739.88	5.47535		3739.88	4.34953
3737.95	5.47828		3737.95	4.35051
3736.02	5.47579		3736.02	4.34674
3734.09	5.46969		3734.09	4.34306
3732.17	5.46644		3732.17	4.3437
3730.24	5.46706		3730.24	4.34669
3728.31	5.46892		3728.31	4.34902
3726.38	5.46902		3726.38	4.34886
3724.45	5.46734		3724.45	4.34766
3722.52	5.46566		3722.52	4.34736
3720.59	5.46434		3720.59	4.34767
3718.66	5.46398		3718.66	4.34864
3716.74	5.46525		3716.74	4.35048
3714.81	5.4676		3714.81	4.35223
3712.88	5.46711		3712.88	4.35072
3710.95	5.461		3710.95	4.34591
3709.02	5.45683		3709.02	4.34463
3707.09	5.45684		3707.09	4.34681
3705.16	5.45809		3705.16	4.34916
3703.23	5.45749		3703.23	4.34936
3701.31	5.45411		3701.31	4.3477
3699.38	5.45193		3699.38	4.3474
3697.45	5.45168		3697.45	4.34814
3695.52	5.45199		3695.52	4.34866
3693.59	5.45285		3693.59	4.34901
3691.66	5.45241		3691.66	4.34771
3689.73	5.44665		3689.73	4.34341
3687.8	5.44021		3687.8	4.34108
3685.88	5.43842		3685.88	4.34279
3683.95	5.43853		3683.95	4.3451
3682.02	5.43845		3682.02	4.34606
3680.09	5.43849		3680.09	4.34605
3678.16	5.43833		3678.16	4.34525
3676.23	5.43248		3676.23	4.34053
3674.3	5.42482		3674.3	4.33654
3672.37	5.42331		3672.37	4.33761
3670.45	5.41922		3670.45	4.33636
3668.52	5.41204		3668.52	4.33382
3666.59	5.40892		3666.59	4.33487
3664.66	5.40684		3664.66	4.33599
3662.73	5.40346		3662.73	4.3352
3660.8	5.39996		3660.8	4.33395
3658.87	5.39661		3658.87	4.33264
3656.94	5.3907		3656.94	4.32951
3655.02	5.38486		3655.02	4.32682
3653.09	5.38335		3653.09	4.32664
3651.16	5.38052		3651.16	4.3237
3649.23	5.36801		3649.23	4.31463
3647.3	5.35551		3647.3	4.30944
3645.37	5.34985		3645.37	4.30988
3643.44	5.34571		3643.44	4.31037
3641.51	5.33999		3641.51	4.30877
3639.59	5.33307		3639.59	4.30586
3637.66	5.32624		3637.66	4.30278
3635.73	5.31932		3635.73	4.29935
3633.8	5.3125		3633.8	4.29597
3631.87	5.30674		3631.87	4.29312
3629.94	5.29729		3629.94	4.28664
3628.01	5.28309		3628.01	4.27743
3626.08	5.27466		3626.08	4.27429
3624.16	5.26966		3624.16	4.27367
3622.23	5.26422		3622.23	4.27132
3620.3	5.25573		3620.3	4.26559
3618.37	5.245		3618.37	4.25857
3616.44	5.23682		3616.44	4.25426
3614.51	5.22936		3614.51	4.25057
3612.58	5.22086		3612.58	4.24589
3610.65	5.21278		3610.65	4.24115
3608.72	5.20396		3608.72	4.23541
3606.8	5.19476		3606.8	4.22971
3604.87	5.18769		3604.87	4.226
3602.94	5.18119		3602.94	4.2222
3601.01	5.1737		3601.01	4.21676
3599.08	5.16643		3599.08	4.21122
3597.15	5.16003		3597.15	4.20626
3595.22	5.15339		3595.22	4.2008
3593.29	5.14696		3593.29	4.19571
3591.37	5.14232		3591.37	4.19221
3589.44	5.13777		3589.44	4.18764
3587.51	5.13115		3587.51	4.18
3585.58	5.12519		3585.58	4.17385
3583.65	5.12132		3583.65	4.17052
3581.72	5.11787		3581.72	4.16714
3579.79	5.11403		3579.79	4.16283
3577.86	5.11018		3577.86	4.1582
3575.94	5.10653		3575.94	4.15355
3574.01	5.10314		3574.01	4.14915
3572.08	5.10027		3572.08	4.14531
3570.15	5.09775		3570.15	4.14142
3568.22	5.09446		3568.22	4.1356
3566.29	5.09014		3566.29	4.12872
3564.36	5.0868		3564.36	4.1244
3562.43	5.0842		3562.43	4.12143
3560.51	5.08162		3560.51	4.11801
3558.58	5.07909		3558.58	4.11433
3556.65	5.07677		3556.65	4.11078
3554.72	5.07456		3554.72	4.10703
3552.79	5.07203		3552.79	4.10276
3550.86	5.06952		3550.86	4.0989
3548.93	5.06727		3548.93	4.09542
3547	5.06494		3547	4.09113
3545.08	5.06248		3545.08	4.08662
3543.15	5.06034		3543.15	4.08329
3541.22	5.0586		3541.22	4.0807
3539.29	5.05685		3539.29	4.07779
3537.36	5.05498		3537.36	4.07436
3535.43	5.05321		3535.43	4.07102
3533.5	5.05172		3533.5	4.06818
3531.57	5.05028		3531.57	4.06532
3529.65	5.04866		3529.65	4.06198
3527.72	5.04695		3527.72	4.05846
3525.79	5.04518		3525.79	4.05511
3523.86	5.04349		3523.86	4.052
3521.93	5.04204		3521.93	4.04931
3520	5.04077		3520	4.04698
3518.07	5.03945		3518.07	4.04449
3516.14	5.03806		3516.14	4.04177
3514.22	5.03684		3514.22	4.03908
3512.29	5.03578		3512.29	4.0365
3510.36	5.0347		3510.36	4.03393
3508.43	5.03349		3508.43	4.03141
3506.5	5.03236		3506.5	4.02899
3504.57	5.0312		3504.57	4.02629
3502.64	5.02999		3502.64	4.02351
3500.71	5.02898		3500.71	4.02132
3498.79	5.02801		3498.79	4.01933
3496.86	5.02708		3496.86	4.01718
3494.93	5.02627		3494.93	4.01507
3493	5.02556		3493	4.01322
3491.07	5.02482		3491.07	4.01139
3489.14	5.02401		3489.14	4.00933
3487.21	5.02323		3487.21	4.00725
3485.28	5.02258		3485.28	4.00546
3483.36	5.02193		3483.36	4.00367
3481.43	5.02105		3481.43	4.00164
3479.5	5.0202		3479.5	3.99984
3477.57	5.01959		3477.57	3.99839
3475.64	5.01914		3475.64	3.99691
3473.71	5.01867		3473.71	3.9953
3471.78	5.01807		3471.78	3.99359
3469.85	5.01732		3469.85	3.99186
3467.92	5.01661		3467.92	3.99036
3466	5.01611		3466	3.98919
3464.07	5.01567		3464.07	3.98801
3462.14	5.01518		3462.14	3.98661
3460.21	5.01475		3460.21	3.98529
3458.28	5.01441		3458.28	3.98421
3456.35	5.01408		3456.35	3.98318
3454.42	5.01366		3454.42	3.98212
3452.49	5.01326		3452.49	3.98116
3450.57	5.01289		3450.57	3.98024
3448.64	5.01253		3448.64	3.97915
3446.71	5.01217		3446.71	3.97802
3444.78	5.01185		3444.78	3.97711
3442.85	5.01149		3442.85	3.97632
3440.92	5.01096		3440.92	3.97545
3438.99	5.01039		3438.99	3.97452
3437.06	5.00992		3437.06	3.97359
3435.14	5.0096		3435.14	3.97285
3433.21	5.00936		3433.21	3.9723
3431.28	5.0091		3431.28	3.97181
3429.35	5.00887		3429.35	3.97144
3427.42	5.00874		3427.42	3.97123
3425.49	5.00868		3425.49	3.97097
3423.56	5.00853		3423.56	3.97053
3421.63	5.00824		3421.63	3.97007
3419.71	5.00795		3419.71	3.96978
3417.78	5.0077		3417.78	3.96959
3415.85	5.00736		3415.85	3.96928
3413.92	5.00698		3413.92	3.96895
3411.99	5.00676		3411.99	3.96884
3410.06	5.00662		3410.06	3.96884
3408.13	5.00642		3408.13	3.96886
3406.2	5.0061		3406.2	3.96887
3404.28	5.00578		3404.28	3.96871
3402.35	5.00559		3402.35	3.96844
3400.42	5.00545		3400.42	3.9684
3398.49	5.00531		3398.49	3.96868
3396.56	5.00519		3396.56	3.96892
3394.63	5.00504		3394.63	3.96893
3392.7	5.00488		3392.7	3.96894
3390.77	5.00482		3390.77	3.96925
3388.85	5.00483		3388.85	3.96975
3386.92	5.00476		3386.92	3.9702
3384.99	5.00459		3384.99	3.97056
3383.06	5.00437		3383.06	3.97089
3381.13	5.00422		3381.13	3.97121
3379.2	5.00412		3379.2	3.97154
3377.27	5.00403		3377.27	3.97193
3375.34	5.00392		3375.34	3.97241
3373.42	5.00373		3373.42	3.9729
3371.49	5.00352		3371.49	3.97326
3369.56	5.00336		3369.56	3.97359
3367.63	5.00329		3367.63	3.97414
3365.7	5.00328		3365.7	3.97493
3363.77	5.00327		3363.77	3.97574
3361.84	5.00323		3361.84	3.97638
3359.91	5.00325		3359.91	3.97697
3357.99	5.00329		3357.99	3.9777
3356.06	5.00317		3356.06	3.97846
3354.13	5.00294		3354.13	3.97908
3352.2	5.00273		3352.2	3.97955
3350.27	5.00263		3350.27	3.98015
3348.34	5.00262		3348.34	3.98101
3346.41	5.00263		3346.41	3.98189
3344.48	5.00258		3344.48	3.98257
3342.55	5.00244		3342.55	3.98319
3340.63	5.00227		3340.63	3.98383
3338.7	5.00216		3338.7	3.98454
3336.77	5.0022		3336.77	3.98542
3334.84	5.00228		3334.84	3.98641
3332.91	5.00229		3332.91	3.98733
3330.98	5.0022		3330.98	3.98812
3329.05	5.00206		3329.05	3.98879
3327.12	5.00199		3327.12	3.9894
3325.2	5.00197		3325.2	3.99011
3323.27	5.00195		3323.27	3.99097
3321.34	5.00191		3321.34	3.99181
3319.41	5.00185		3319.41	3.99258
3317.48	5.00178		3317.48	3.99338
3315.55	5.0017		3315.55	3.99417
3313.62	5.00165		3313.62	3.99492
3311.69	5.00158		3311.69	3.99557
3309.77	5.00151		3309.77	3.99611
3307.84	5.00146		3307.84	3.99668
3305.91	5.00135		3305.91	3.99741
3303.98	5.00126		3303.98	3.99828
3302.05	5.00129		3302.05	3.99915
3300.12	5.00132		3300.12	3.99994
3298.19	5.00124		3298.19	4.00058
3296.26	5.00106		3296.26	4.00115
3294.34	5.00092		3294.34	4.00173
3292.41	5.00095		3292.41	4.00235
3290.48	5.00106		3290.48	4.00307
3288.55	5.00114		3288.55	4.00385
3286.62	5.00115		3286.62	4.00456
3284.69	5.0011		3284.69	4.00516
3282.76	5.00106		3282.76	4.00574
3280.83	5.00103		3280.83	4.0063
3278.91	5.00095		3278.91	4.00683
3276.98	5.0008		3276.98	4.00728
3275.05	5.00071		3275.05	4.00769
3273.12	5.00068		3273.12	4.00817
3271.19	5.00071		3271.19	4.00876
3269.26	5.00079		3269.26	4.00946
3267.33	5.00091		3267.33	4.01015
3265.4	5.00098		3265.4	4.01076
3263.48	5.00099		3263.48	4.0113
3261.55	5.00094		3261.55	4.01182
3259.62	5.00088		3259.62	4.01228
3257.69	5.00085		3257.69	4.01272
3255.76	5.00088		3255.76	4.01321
3253.83	5.00088		3253.83	4.01381
3251.9	5.0008		3251.9	4.01441
3249.97	5.00071		3249.97	4.01487
3248.05	5.00061		3248.05	4.01529
3246.12	5.00054		3246.12	4.01585
3244.19	5.00066		3244.19	4.01656
3242.26	5.0008		3242.26	4.0173
3240.33	5.0008		3240.33	4.01799
3238.4	5.0007		3238.4	4.01856
3236.47	5.00056		3236.47	4.019
3234.54	5.0005		3234.54	4.01942
3232.62	5.00058		3232.62	4.01998
3230.69	5.00073		3230.69	4.02073
3228.76	5.00078		3228.76	4.02152
3226.83	5.00076		3226.83	4.02225
3224.9	5.00075		3224.9	4.02295
3222.97	5.00073		3222.97	4.02363
3221.04	5.00072		3221.04	4.02429
3219.11	5.00073		3219.11	4.02492
3217.19	5.00075		3217.19	4.02561
3215.26	5.00078		3215.26	4.02631
3213.33	5.00085		3213.33	4.02698
3211.4	5.00092		3211.4	4.02767
3209.47	5.0009		3209.47	4.02839
3207.54	5.00085		3207.54	4.02913
3205.61	5.0008		3205.61	4.02987
3203.68	5.00076		3203.68	4.0306
3201.75	5.00078		3201.75	4.03133
3199.83	5.00084		3199.83	4.03205
3197.9	5.00087		3197.9	4.03269
3195.97	5.00088		3195.97	4.03338
3194.04	5.00088		3194.04	4.03417
3192.11	5.00084		3192.11	4.03493
3190.18	5.00081		3190.18	4.03559
3188.25	5.0008		3188.25	4.03632
3186.32	5.0008		3186.32	4.03714
3184.4	5.00084		3184.4	4.03792
3182.47	5.00093		3182.47	4.03864
3180.54	5.00099		3180.54	4.03933
3178.61	5.00094		3178.61	4.04001
3176.68	5.00086		3176.68	4.04074
3174.75	5.0008		3174.75	4.04152
3172.82	5.0008		3172.82	4.04226
3170.89	5.00088		3170.89	4.04297
3168.97	5.00095		3168.97	4.04371
3167.04	5.00099		3167.04	4.04447
3165.11	5.00095		3165.11	4.0452
3163.18	5.00089		3163.18	4.04591
3161.25	5.00082		3161.25	4.04662
3159.32	5.00079		3159.32	4.04732
3157.39	5.00078		3157.39	4.04798
3155.46	5.00071		3155.46	4.04857
3153.54	5.0006		3153.54	4.04921
3151.61	5.00059		3151.61	4.04998
3149.68	5.00068		3149.68	4.05083
3147.75	5.00076		3147.75	4.05163
3145.82	5.00085		3145.82	4.05234
3143.89	5.00094		3143.89	4.053
3141.96	5.00089		3141.96	4.05359
3140.03	5.00075		3140.03	4.05416
3138.11	5.00069		3138.11	4.05486
3136.18	5.00073		3136.18	4.0557
3134.25	5.00078		3134.25	4.0565
3132.32	5.00075		3132.32	4.05722
3130.39	5.00071		3130.39	4.05788
3128.46	5.00073		3128.46	4.05852
3126.53	5.0008		3126.53	4.05916
3124.6	5.0008		3124.6	4.05979
3122.68	5.00069		3122.68	4.06037
3120.75	5.00056		3120.75	4.06096
3118.82	5.00046		3118.82	4.06164
3116.89	5.00042		3116.89	4.06241
3114.96	5.00049		3114.96	4.06323
3113.03	5.00066		3113.03	4.06402
3111.1	5.00074		3111.1	4.06472
3109.17	5.00074		3109.17	4.06536
3107.25	5.0008		3107.25	4.06604
3105.32	5.0009		3105.32	4.06676
3103.39	5.00095		3103.39	4.06743
3101.46	5.00092		3101.46	4.06805
3099.53	5.00094		3099.53	4.06872
3097.6	5.00107		3097.6	4.06945
3095.67	5.00117		3095.67	4.07017
3093.74	5.00112		3093.74	4.07084
3091.82	5.00101		3091.82	4.07146
3089.89	5.00094		3089.89	4.07209
3087.96	5.00098		3087.96	4.07273
3086.03	5.0011		3086.03	4.07331
3084.1	5.00123		3084.1	4.07385
3082.17	5.00123		3082.17	4.07448
3080.24	5.0012		3080.24	4.07518
3078.31	5.00124		3078.31	4.07588
3076.39	5.00141		3076.39	4.0766
3074.46	5.00157		3074.46	4.07733
3072.53	5.00166		3072.53	4.07803
3070.6	5.00165		3070.6	4.07866
3068.67	5.00166		3068.67	4.07924
3066.74	5.00178		3066.74	4.07985
3064.81	5.00199		3064.81	4.08053
3062.88	5.0022		3062.88	4.08125
3060.95	5.00235		3060.95	4.08195
3059.03	5.00242		3059.03	4.08258
3057.1	5.00244		3057.1	4.08317
3055.17	5.00246		3055.17	4.0838
3053.24	5.00253		3053.24	4.08446
3051.31	5.00267		3051.31	4.08508
3049.38	5.00281		3049.38	4.08568
3047.45	5.00291		3047.45	4.08625
3045.52	5.00305		3045.52	4.08681
3043.6	5.00325		3043.6	4.08742
3041.67	5.00344		3041.67	4.08811
3039.74	5.0036		3039.74	4.08883
3037.81	5.00375		3037.81	4.08947
3035.88	5.00392		3035.88	4.09
3033.95	5.00416		3033.95	4.09052
3032.02	5.0044		3032.02	4.09108
3030.09	5.00463		3030.09	4.09171
3028.17	5.00488		3028.17	4.09239
3026.24	5.00512		3026.24	4.09306
3024.31	5.00533		3024.31	4.09368
3022.38	5.00552		3022.38	4.09426
3020.45	5.00573		3020.45	4.09482
3018.52	5.00601		3018.52	4.09538
3016.59	5.00628		3016.59	4.09589
3014.66	5.00651		3014.66	4.09637
3012.74	5.00679		3012.74	4.09693
3010.81	5.00713		3010.81	4.09759
3008.88	5.00746		3008.88	4.09828
3006.95	5.00781		3006.95	4.09885
3005.02	5.00815		3005.02	4.09936
3003.09	5.00849		3003.09	4.09993
3001.16	5.00878		3001.16	4.10053
2999.23	5.00903		2999.23	4.10106
2997.31	5.00935		2997.31	4.10156
2995.38	5.00971		2995.38	4.1021
2993.45	5.01003		2993.45	4.10265
2991.52	5.01037		2991.52	4.10321
2989.59	5.01082		2989.59	4.10373
2987.66	5.01127		2987.66	4.10419
2985.73	5.01172		2985.73	4.1046
2983.8	5.0121		2983.8	4.10497
2981.88	5.01241		2981.88	4.10526
2979.95	5.01272		2979.95	4.10556
2978.02	5.01311		2978.02	4.10594
2976.09	5.01355		2976.09	4.10634
2974.16	5.01399		2974.16	4.1067
2972.23	5.01445		2972.23	4.10706
2970.3	5.01489		2970.3	4.10743
2968.37	5.01538		2968.37	4.1078
2966.45	5.0159		2966.45	4.10818
2964.52	5.01634		2964.52	4.10854
2962.59	5.01674		2962.59	4.10894
2960.66	5.01715		2960.66	4.10942
2958.73	5.01764		2958.73	4.10993
2956.8	5.01815		2956.8	4.11041
2954.87	5.01866		2954.87	4.11084
2952.94	5.01918		2952.94	4.11129
2951.02	5.0197		2951.02	4.11183
2949.09	5.02018		2949.09	4.11244
2947.16	5.02065		2947.16	4.11299
2945.23	5.02116		2945.23	4.11349
2943.3	5.02173		2943.3	4.11401
2941.37	5.02241		2941.37	4.11456
2939.44	5.02308		2939.44	4.115
2937.51	5.02365		2937.51	4.11527
2935.58	5.02416		2935.58	4.11546
2933.66	5.02464		2933.66	4.11564
2931.73	5.02513		2931.73	4.11584
2929.8	5.02573		2929.8	4.11609
2927.87	5.02646		2927.87	4.11641
2925.94	5.02719		2925.94	4.11679
2924.01	5.02783		2924.01	4.11726
2922.08	5.02839		2922.08	4.11785
2920.15	5.02895		2920.15	4.11854
2918.23	5.02956		2918.23	4.11931
2916.3	5.03019		2916.3	4.12012
2914.37	5.03083		2914.37	4.121
2912.44	5.03155		2912.44	4.1219
2910.51	5.03238		2910.51	4.12278
2908.58	5.03321		2908.58	4.12358
2906.65	5.03394		2906.65	4.1243
2904.72	5.03463		2904.72	4.12498
2902.8	5.03537		2902.8	4.12569
2900.87	5.03614		2900.87	4.12641
2898.94	5.03687		2898.94	4.12711
2897.01	5.03755		2897.01	4.1278
2895.08	5.03827		2895.08	4.12851
2893.15	5.03905		2893.15	4.12922
2891.22	5.03984		2891.22	4.12992
2889.29	5.04064		2889.29	4.1306
2887.37	5.04147		2887.37	4.13124
2885.44	5.04228		2885.44	4.13189
2883.51	5.04307		2883.51	4.13258
2881.58	5.0439		2881.58	4.13329
2879.65	5.04473		2879.65	4.13391
2877.72	5.04549		2877.72	4.13441
2875.79	5.04618		2875.79	4.13486
2873.86	5.04688		2873.86	4.13537
2871.94	5.04773		2871.94	4.13594
2870.01	5.04875		2870.01	4.13657
2868.08	5.04977		2868.08	4.13721
2866.15	5.05072		2866.15	4.13786
2864.22	5.05167		2864.22	4.13847
2862.29	5.05265		2862.29	4.139
2860.36	5.0536		2860.36	4.1395
2858.43	5.05452		2858.43	4.14004
2856.51	5.05549		2856.51	4.14059
2854.58	5.05647		2854.58	4.14111
2852.65	5.05748		2852.65	4.1417
2850.72	5.05851		2850.72	4.14241
2848.79	5.05959		2848.79	4.14321
2846.86	5.06071		2846.86	4.14409
2844.93	5.06182		2844.93	4.14498
2843	5.06292		2843	4.14584
2841.08	5.064		2841.08	4.14662
2839.15	5.06511		2839.15	4.14741
2837.22	5.0663		2837.22	4.14825
2835.29	5.06752		2835.29	4.14909
2833.36	5.06872		2833.36	4.14989
2831.43	5.06994		2831.43	4.15067
2829.5	5.07114		2829.5	4.15141
2827.57	5.07233		2827.57	4.15212
2825.65	5.07354		2825.65	4.15284
2823.72	5.07477		2823.72	4.15356
2821.79	5.07599		2821.79	4.15426
2819.86	5.07719		2819.86	4.15489
2817.93	5.07843		2817.93	4.1555
2816	5.07966		2816	4.15613
2814.07	5.08089		2814.07	4.15675
2812.14	5.08216		2812.14	4.15735
2810.22	5.0834		2810.22	4.15796
2808.29	5.08463		2808.29	4.15863
2806.36	5.08588		2806.36	4.1593
2804.43	5.08716		2804.43	4.15991
2802.5	5.08844		2802.5	4.16051
2800.57	5.08972		2800.57	4.1611
2798.64	5.091		2798.64	4.16166
2796.71	5.0923		2796.71	4.16225
2794.78	5.09363		2794.78	4.16287
2792.86	5.09497		2792.86	4.16349
2790.93	5.09631		2790.93	4.16406
2789	5.09765		2789	4.16462
2787.07	5.09904		2787.07	4.16517
2785.14	5.10045		2785.14	4.16572
2783.21	5.10185		2783.21	4.16628
2781.28	5.10323		2781.28	4.16686
2779.35	5.10464		2779.35	4.16745
2777.43	5.10605		2777.43	4.16799
2775.5	5.10749		2775.5	4.1685
2773.57	5.10893		2773.57	4.16903
2771.64	5.11034		2771.64	4.1696
2769.71	5.11176		2769.71	4.17017
2767.78	5.11322		2767.78	4.17073
2765.85	5.11472		2765.85	4.17126
2763.92	5.11622		2763.92	4.17178
2762	5.11772		2762	4.17231
2760.07	5.11922		2760.07	4.17285
2758.14	5.12072		2758.14	4.17338
2756.21	5.12221		2756.21	4.17391
2754.28	5.12368		2754.28	4.17444
2752.35	5.12512		2752.35	4.17492
2750.42	5.12658		2750.42	4.17533
2748.49	5.1281		2748.49	4.17579
2746.57	5.12969		2746.57	4.17635
2744.64	5.1313		2744.64	4.17694
2742.71	5.13289		2742.71	4.17752
2740.78	5.13442		2740.78	4.17805
2738.85	5.13594		2738.85	4.17855
2736.92	5.13755		2736.92	4.17906
2734.99	5.13918		2734.99	4.17958
2733.06	5.14077		2733.06	4.18009
2731.14	5.14236		2731.14	4.18062
2729.21	5.14395		2729.21	4.18114
2727.28	5.14547		2727.28	4.18161
2725.35	5.14701		2725.35	4.18207
2723.42	5.14868		2723.42	4.18259
2721.49	5.1504		2721.49	4.18316
2719.56	5.15203		2719.56	4.18368
2717.63	5.15355		2717.63	4.18414
2715.71	5.15508		2715.71	4.1846
2713.78	5.15669		2713.78	4.1851
2711.85	5.15831		2711.85	4.18561
2709.92	5.15991		2709.92	4.18611
2707.99	5.16152		2707.99	4.18661
2706.06	5.16315		2706.06	4.18712
2704.13	5.16479		2704.13	4.18761
2702.2	5.16639		2702.2	4.18805
2700.28	5.16793		2700.28	4.18849
2698.35	5.16952		2698.35	4.18898
2696.42	5.17113		2696.42	4.18952
2694.49	5.17273		2694.49	4.19006
2692.56	5.17434		2692.56	4.19058
2690.63	5.17596		2690.63	4.19108
2688.7	5.17759		2688.7	4.19156
2686.77	5.17917		2686.77	4.19202
2684.85	5.18074		2684.85	4.19243
2682.92	5.1823		2682.92	4.19283
2680.99	5.18383		2680.99	4.19327
2679.06	5.18534		2679.06	4.19374
2677.13	5.18687		2677.13	4.19423
2675.2	5.18843		2675.2	4.19473
2673.27	5.19001		2673.27	4.19525
2671.34	5.19158		2671.34	4.19573
2669.41	5.19309		2669.41	4.19619
2667.49	5.19455		2667.49	4.19665
2665.56	5.19603		2665.56	4.1971
2663.63	5.19752		2663.63	4.19754
2661.7	5.19899		2661.7	4.19798
2659.77	5.20045		2659.77	4.19843
2657.84	5.20196		2657.84	4.19889
2655.91	5.20348		2655.91	4.19934
2653.98	5.20492		2653.98	4.19977
2652.06	5.20632		2652.06	4.20021
2650.13	5.20772		2650.13	4.20067
2648.2	5.20913		2648.2	4.20111
2646.27	5.21054		2646.27	4.20153
2644.34	5.21197		2644.34	4.20194
2642.41	5.21338		2642.41	4.20233
2640.48	5.21475		2640.48	4.2027
2638.55	5.21613		2638.55	4.2031
2636.63	5.21751		2636.63	4.20354
2634.7	5.21888		2634.7	4.204
2632.77	5.22023		2632.77	4.20446
2630.84	5.22152		2630.84	4.20489
2628.91	5.22279		2628.91	4.20525
2626.98	5.22407		2626.98	4.20558
2625.05	5.22537		2625.05	4.20592
2623.12	5.22668		2623.12	4.20632
2621.2	5.22799		2621.2	4.20676
2619.27	5.22927		2619.27	4.20721
2617.34	5.23051		2617.34	4.20763
2615.41	5.23171		2615.41	4.20803
2613.48	5.23299		2613.48	4.20838
2611.55	5.23429		2611.55	4.20869
2609.62	5.23555		2609.62	4.20901
2607.69	5.23675		2607.69	4.20936
2605.77	5.23797		2605.77	4.20975
2603.84	5.2392		2603.84	4.21017
2601.91	5.24039		2601.91	4.21059
2599.98	5.24155		2599.98	4.21095
2598.05	5.24274		2598.05	4.21126
2596.12	5.24394		2596.12	4.21157
2594.19	5.24505		2594.19	4.21189
2592.26	5.24608		2592.26	4.21221
2590.34	5.24717		2590.34	4.21255
2588.41	5.24832		2588.41	4.21291
2586.48	5.24946		2586.48	4.21326
2584.55	5.25054		2584.55	4.21358
2582.62	5.25158		2582.62	4.2139
2580.69	5.25259		2580.69	4.21423
2578.76	5.25364		2578.76	4.21457
2576.83	5.25471		2576.83	4.21491
2574.91	5.25576		2574.91	4.21523
2572.98	5.25676		2572.98	4.21553
2571.05	5.25774		2571.05	4.21581
2569.12	5.25874		2569.12	4.21609
2567.19	5.25967		2567.19	4.21635
2565.26	5.26056		2565.26	4.21662
2563.33	5.26152		2563.33	4.21694
2561.4	5.2625		2561.4	4.21729
2559.48	5.26339		2559.48	4.21766
2557.55	5.26421		2557.55	4.21799
2555.62	5.26504		2555.62	4.21826
2553.69	5.26593		2553.69	4.21844
2551.76	5.2668		2551.76	4.2186
2549.83	5.2676		2549.83	4.21882
2547.9	5.26835		2547.9	4.2191
2545.97	5.2691		2545.97	4.21941
2544.05	5.26987		2544.05	4.21974
2542.12	5.2706		2542.12	4.22006
2540.19	5.2713		2540.19	4.22031
2538.26	5.27203		2538.26	4.22049
2536.33	5.27276		2536.33	4.22063
2534.4	5.27344		2534.4	4.22078
2532.47	5.27405		2532.47	4.22099
2530.54	5.2746		2530.54	4.22127
2528.61	5.27514		2528.61	4.22161
2526.69	5.27572		2526.69	4.22191
2524.76	5.2763		2524.76	4.22212
2522.83	5.27686		2522.83	4.22226
2520.9	5.27736		2520.9	4.22238
2518.97	5.2778		2518.97	4.22253
2517.04	5.27821		2517.04	4.22272
2515.11	5.27862		2515.11	4.22295
2513.18	5.279		2513.18	4.22319
2511.26	5.27935		2511.26	4.22342
2509.33	5.27966		2509.33	4.22359
2507.4	5.27995		2507.4	4.2237
2505.47	5.28022		2505.47	4.22382
2503.54	5.28043		2503.54	4.22397
2501.61	5.28058		2501.61	4.22415
2499.68	5.28076		2499.68	4.22433
2497.75	5.28093		2497.75	4.22451
2495.83	5.28104		2495.83	4.22464
2493.9	5.28111		2493.9	4.22472
2491.97	5.28119		2491.97	4.22481
2490.04	5.28121		2490.04	4.22494
2488.11	5.28116		2488.11	4.22509
2486.18	5.28107		2486.18	4.22522
2484.25	5.28102		2484.25	4.22536
2482.32	5.28099		2482.32	4.22546
2480.4	5.28096		2480.4	4.22552
2478.47	5.28085		2478.47	4.22556
2476.54	5.28065		2476.54	4.22562
2474.61	5.28043		2474.61	4.22574
2472.68	5.28023		2472.68	4.22591
2470.75	5.28002		2470.75	4.22604
2468.82	5.27978		2468.82	4.22613
2466.89	5.27952		2466.89	4.22618
2464.97	5.27926		2464.97	4.22622
2463.04	5.279		2463.04	4.22625
2461.11	5.27876		2461.11	4.22627
2459.18	5.2785		2459.18	4.22632
2457.25	5.27821		2457.25	4.22641
2455.32	5.27795		2455.32	4.22648
2453.39	5.27774		2453.39	4.22652
2451.46	5.27755		2451.46	4.22656
2449.54	5.27735		2449.54	4.2266
2447.61	5.27715		2447.61	4.22665
2445.68	5.27691		2445.68	4.22671
2443.75	5.27664		2443.75	4.22678
2441.82	5.27638		2441.82	4.22685
2439.89	5.27616		2439.89	4.22693
2437.96	5.27599		2437.96	4.22696
2436.03	5.27582		2436.03	4.22693
2434.11	5.27563		2434.11	4.22688
2432.18	5.27543		2432.18	4.22687
2430.25	5.27525		2430.25	4.22692
2428.32	5.27511		2428.32	4.227
2426.39	5.275		2426.39	4.22707
2424.46	5.2749		2424.46	4.2271
2422.53	5.27483		2422.53	4.2271
2420.6	5.27478		2420.6	4.2271
2418.68	5.27466		2418.68	4.22711
2416.75	5.27447		2416.75	4.22719
2414.82	5.27426		2414.82	4.2273
2412.89	5.27411		2412.89	4.2274
2410.96	5.27398		2410.96	4.22744
2409.03	5.27385		2409.03	4.22741
2407.1	5.27369		2407.1	4.22736
2405.17	5.27351		2405.17	4.22735
2403.24	5.27335		2403.24	4.22739
2401.32	5.27315		2401.32	4.22746
2399.39	5.27285		2399.39	4.22754
2397.46	5.27246		2397.46	4.22758
2395.53	5.2721		2395.53	4.22758
2393.6	5.27177		2393.6	4.22756
2391.67	5.2714		2391.67	4.22753
2389.74	5.27089		2389.74	4.22742
2387.81	5.27022		2387.81	4.22712
2385.89	5.2693		2385.89	4.22655
2383.96	5.26804		2383.96	4.22557
2382.03	5.26646		2382.03	4.22414
2380.1	5.26462		2380.1	4.22236
2378.17	5.26259		2378.17	4.2203
2376.24	5.26037		2376.24	4.21796
2374.31	5.25788		2374.31	4.2153
2372.38	5.2552		2372.38	4.21241
2370.46	5.2525		2370.46	4.20938
2368.53	5.24977		2368.53	4.20626
2366.6	5.24703		2366.6	4.20328
2364.67	5.24452		2364.67	4.2009
2362.74	5.24231		2362.74	4.19937
2360.81	5.24057		2360.81	4.19872
2358.88	5.23961		2358.88	4.1992
2356.95	5.23952		2356.95	4.20117
2355.03	5.24005		2355.03	4.20439
2353.1	5.24085		2353.1	4.20819
2351.17	5.24142		2351.17	4.2115
2349.24	5.24105		2349.24	4.21313
2347.31	5.23929		2347.31	4.21259
2345.38	5.2363		2345.38	4.21017
2343.45	5.23339		2343.45	4.20781
2341.52	5.23142		2341.52	4.20719
2339.6	5.22984		2339.6	4.2077
2337.67	5.22822		2337.67	4.20837
2335.74	5.22671		2335.74	4.20887
2333.81	5.22531		2333.81	4.20926
2331.88	5.22386		2331.88	4.20969
2329.95	5.22253		2329.95	4.21036
2328.02	5.2214		2328.02	4.21125
2326.09	5.22037		2326.09	4.21223
2324.17	5.21936		2324.17	4.21331
2322.24	5.2184		2322.24	4.21462
2320.31	5.2176		2320.31	4.21621
2318.38	5.21711		2318.38	4.21784
2316.45	5.21669		2316.45	4.21916
2314.52	5.21616		2314.52	4.22004
2312.59	5.21566		2312.59	4.22071
2310.66	5.21542		2310.66	4.22147
2308.74	5.21535		2308.74	4.2224
2306.81	5.21536		2306.81	4.22343
2304.88	5.21549		2304.88	4.22438
2302.95	5.21574		2302.95	4.22512
2301.02	5.21608		2301.02	4.2257
2299.09	5.21647		2299.09	4.22625
2297.16	5.21697		2297.16	4.2268
2295.23	5.21763		2295.23	4.22732
2293.31	5.21838		2293.31	4.22785
2291.38	5.21912		2291.38	4.22839
2289.45	5.21992		2289.45	4.22889
2287.52	5.22082		2287.52	4.22934
2285.59	5.22176		2285.59	4.22973
2283.66	5.22264		2283.66	4.22999
2281.73	5.22341		2281.73	4.23007
2279.8	5.22415		2279.8	4.23004
2277.88	5.22489		2277.88	4.23002
2275.95	5.22567		2275.95	4.23006
2274.02	5.22653		2274.02	4.23013
2272.09	5.22743		2272.09	4.23022
2270.16	5.22831		2270.16	4.23034
2268.23	5.22912		2268.23	4.23046
2266.3	5.22987		2266.3	4.23056
2264.37	5.23066		2264.37	4.23065
2262.44	5.23151		2262.44	4.23076
2260.52	5.23245		2260.52	4.23088
2258.59	5.23339		2258.59	4.23103
2256.66	5.23428		2256.66	4.23122
2254.73	5.23521		2254.73	4.23143
2252.8	5.23624		2252.8	4.2316
2250.87	5.23731		2250.87	4.23172
2248.94	5.23836		2248.94	4.23181
2247.01	5.23944		2247.01	4.23189
2245.09	5.24056		2245.09	4.23199
2243.16	5.2417		2243.16	4.23212
2241.23	5.24287		2241.23	4.23226
2239.3	5.24406		2239.3	4.23242
2237.37	5.24531		2237.37	4.23257
2235.44	5.24661		2235.44	4.2327
2233.51	5.24794		2233.51	4.23279
2231.58	5.24928		2231.58	4.23285
2229.66	5.25066		2229.66	4.2329
2227.73	5.25208		2227.73	4.23296
2225.8	5.25352		2225.8	4.23304
2223.87	5.25498		2223.87	4.23314
2221.94	5.25644		2221.94	4.23324
2220.01	5.25789		2220.01	4.23334
2218.08	5.25935		2218.08	4.23341
2216.15	5.26086		2216.15	4.23346
2214.23	5.26235		2214.23	4.23351
2212.3	5.26382		2212.3	4.23359
2210.37	5.26526		2210.37	4.2337
2208.44	5.26668		2208.44	4.2338
2206.51	5.26813		2206.51	4.2339
2204.58	5.26963		2204.58	4.23397
2202.65	5.27107		2202.65	4.234
2200.72	5.27243		2200.72	4.23402
2198.8	5.27383		2198.8	4.23406
2196.87	5.27526		2196.87	4.23414
2194.94	5.27668		2194.94	4.23423
2193.01	5.27813		2193.01	4.23431
2191.08	5.27961		2191.08	4.23439
2189.15	5.28106		2189.15	4.23449
2187.22	5.28249		2187.22	4.23457
2185.29	5.28392		2185.29	4.23464
2183.37	5.28536		2183.37	4.23472
2181.44	5.28679		2181.44	4.23482
2179.51	5.2882		2179.51	4.23493
2177.58	5.28961		2177.58	4.23504
2175.65	5.29103		2175.65	4.23514
2173.72	5.29244		2173.72	4.23522
2171.79	5.29387		2171.79	4.23527
2169.86	5.29535		2169.86	4.23536
2167.94	5.29685		2167.94	4.23547
2166.01	5.29832		2166.01	4.23558
2164.08	5.29979		2164.08	4.23566
2162.15	5.30131		2162.15	4.23575
2160.22	5.30282		2160.22	4.23585
2158.29	5.30429		2158.29	4.23594
2156.36	5.30575		2156.36	4.23601
2154.43	5.30725		2154.43	4.23608
2152.51	5.30873		2152.51	4.23617
2150.58	5.31019		2150.58	4.23629
2148.65	5.31166		2148.65	4.2364
2146.72	5.31316		2146.72	4.23648
2144.79	5.31461		2144.79	4.23653
2142.86	5.31602		2142.86	4.23658
2140.93	5.31741		2140.93	4.2366
2139	5.31881		2139	4.2366
2137.07	5.32024		2137.07	4.23664
2135.15	5.32163		2135.15	4.23675
2133.22	5.32299		2133.22	4.23687
2131.29	5.32437		2131.29	4.23695
2129.36	5.32572		2129.36	4.23699
2127.43	5.32703		2127.43	4.23703
2125.5	5.32839		2125.5	4.23707
2123.57	5.32982		2123.57	4.23711
2121.64	5.3312		2121.64	4.23718
2119.72	5.33252		2119.72	4.23727
2117.79	5.33385		2117.79	4.23734
2115.86	5.33522		2115.86	4.23738
2113.93	5.33657		2113.93	4.23742
2112	5.33785		2112	4.23748
2110.07	5.33916		2110.07	4.23754
2108.14	5.34051		2108.14	4.23759
2106.21	5.34183		2106.21	4.23764
2104.29	5.34312		2104.29	4.23771
2102.36	5.34431		2102.36	4.23781
2100.43	5.34548		2100.43	4.23791
2098.5	5.34673		2098.5	4.238
2096.57	5.34802		2096.57	4.23808
2094.64	5.34926		2094.64	4.23812
2092.71	5.35042		2092.71	4.23816
2090.78	5.35159		2090.78	4.23823
2088.86	5.3528		2088.86	4.23838
2086.93	5.35396		2086.93	4.23854
2085	5.35501		2085	4.23868
2083.07	5.35605		2083.07	4.23876
2081.14	5.35716		2081.14	4.23881
2079.21	5.35822		2079.21	4.23886
2077.28	5.35918		2077.28	4.23896
2075.35	5.36015		2075.35	4.2391
2073.43	5.36115		2073.43	4.23924
2071.5	5.36208		2071.5	4.23936
2069.57	5.36298		2069.57	4.23944
2067.64	5.36388		2067.64	4.23945
2065.71	5.36478		2065.71	4.23944
2063.78	5.36562		2063.78	4.2395
2061.85	5.36637		2061.85	4.23963
2059.92	5.36711		2059.92	4.23975
2058	5.36782		2058	4.23988
2056.07	5.36853		2056.07	4.23999
2054.14	5.36925		2054.14	4.24008
2052.21	5.36996		2052.21	4.24019
2050.28	5.37061		2050.28	4.24031
2048.35	5.37127		2048.35	4.24041
2046.42	5.37194		2046.42	4.24046
2044.49	5.37259		2044.49	4.24047
2042.57	5.3732		2042.57	4.24049
2040.64	5.37379		2040.64	4.24062
2038.71	5.37437		2038.71	4.24085
2036.78	5.37491		2036.78	4.24105
2034.85	5.3754		2034.85	4.24117
2032.92	5.37584		2032.92	4.24124
2030.99	5.37621		2030.99	4.24123
2029.06	5.37643		2029.06	4.24113
2027.14	5.37664		2027.14	4.24105
2025.21	5.37717		2025.21	4.24116
2023.28	5.37793		2023.28	4.24145
2021.35	5.37866		2021.35	4.2417
2019.42	5.3793		2019.42	4.2418
2017.49	5.37988		2017.49	4.24187
2015.56	5.38035		2015.56	4.24209
2013.63	5.38071		2013.63	4.24232
2011.71	5.38107		2011.71	4.24244
2009.78	5.38148		2009.78	4.24255
2007.85	5.38191		2007.85	4.24274
2005.92	5.38237		2005.92	4.24298
2003.99	5.38279		2003.99	4.2432
2002.06	5.38317		2002.06	4.24335
2000.13	5.38354		2000.13	4.24345
1998.2	5.38392		1998.2	4.24355
1996.27	5.38426		1996.27	4.24355
1994.35	5.38466		1994.35	4.24339
1992.42	5.38515		1992.42	4.24333
1990.49	5.38556		1990.49	4.2436
1988.56	5.38585		1988.56	4.24402
1986.63	5.38616		1986.63	4.24438
1984.7	5.38646		1984.7	4.24463
1982.77	5.38677		1982.77	4.24478
1980.84	5.3871		1980.84	4.24489
1978.92	5.38747		1978.92	4.24502
1976.99	5.38786		1976.99	4.24516
1975.06	5.38826		1975.06	4.24536
1973.13	5.38861		1973.13	4.24561
1971.2	5.38894		1971.2	4.24576
1969.27	5.38934		1969.27	4.2457
1967.34	5.38977		1967.34	4.24567
1965.41	5.39012		1965.41	4.24592
1963.49	5.39044		1963.49	4.24625
1961.56	5.39077		1961.56	4.24647
1959.63	5.39108		1959.63	4.24666
1957.7	5.39138		1957.7	4.24686
1955.77	5.39176		1955.77	4.24708
1953.84	5.39219		1953.84	4.24731
1951.91	5.39257		1951.91	4.2475
1949.98	5.39292		1949.98	4.2476
1948.06	5.3933		1948.06	4.24759
1946.13	5.39372		1946.13	4.24745
1944.2	5.39422		1944.2	4.24728
1942.27	5.3947		1942.27	4.2475
1940.34	5.39498		1940.34	4.24816
1938.41	5.39518		1938.41	4.24873
1936.48	5.3955		1936.48	4.24897
1934.55	5.39589		1934.55	4.24904
1932.63	5.39626		1932.63	4.24915
1930.7	5.39659		1930.7	4.24935
1928.77	5.39692		1928.77	4.24957
1926.84	5.39723		1926.84	4.24965
1924.91	5.39757		1924.91	4.24949
1922.98	5.39797		1922.98	4.24938
1921.05	5.39828		1921.05	4.24952
1919.12	5.39863		1919.12	4.24967
1917.2	5.39903		1917.2	4.24999
1915.27	5.39924		1915.27	4.25051
1913.34	5.39935		1913.34	4.25083
1911.41	5.39963		1911.41	4.25088
1909.48	5.40001		1909.48	4.25099
1907.55	5.40033		1907.55	4.25137
1905.62	5.40053		1905.62	4.2518
1903.69	5.40075		1903.69	4.25208
1901.77	5.40099		1901.77	4.25227
1899.84	5.40118		1899.84	4.25243
1897.91	5.4014		1897.91	4.25248
1895.98	5.40174		1895.98	4.25251
1894.05	5.40205		1894.05	4.25269
1892.12	5.40227		1892.12	4.25276
1890.19	5.40259		1890.19	4.25276
1888.26	5.40288		1888.26	4.25308
1886.34	5.40301		1886.34	4.25355
1884.41	5.40317		1884.41	4.25388
1882.48	5.40334		1882.48	4.25417
1880.55	5.40353		1880.55	4.25442
1878.62	5.40379		1878.62	4.25466
1876.69	5.40408		1876.69	4.2549
1874.76	5.40435		1874.76	4.25505
1872.83	5.40456		1872.83	4.25479
1870.9	5.40498		1870.9	4.25399
1868.98	5.40572		1868.98	4.25339
1867.05	5.40618		1867.05	4.25404
1865.12	5.4062		1865.12	4.25523
1863.19	5.40626		1863.19	4.25598
1861.26	5.40655		1861.26	4.2563
1859.33	5.40691		1859.33	4.25648
1857.4	5.40725		1857.4	4.25668
1855.47	5.40757		1855.47	4.25689
1853.55	5.40789		1853.55	4.25707
1851.62	5.40822		1851.62	4.25711
1849.69	5.40857		1849.69	4.25687
1847.76	5.40901		1847.76	4.25634
1845.83	5.40966		1845.83	4.25583
1843.9	5.41048		1843.9	4.25607
1841.97	5.41087		1841.97	4.25704
1840.04	5.41105		1840.04	4.25775
1838.12	5.41146		1838.12	4.25802
1836.19	5.41193		1836.19	4.2582
1834.26	5.41228		1834.26	4.25824
1832.33	5.41273		1832.33	4.25777
1830.4	5.41359		1830.4	4.2572
1828.47	5.41436		1828.47	4.25738
1826.54	5.41478		1826.54	4.25789
1824.61	5.41531		1824.61	4.25843
1822.69	5.41582		1822.69	4.25914
1820.76	5.41622		1820.76	4.25967
1818.83	5.41673		1818.83	4.25985
1816.9	5.41735		1816.9	4.25992
1814.97	5.41793		1814.97	4.25989
1813.04	5.41857		1813.04	4.25963
1811.11	5.41939		1811.11	4.25948
1809.18	5.42013		1809.18	4.25981
1807.26	5.42065		1807.26	4.2603
1805.33	5.42111		1805.33	4.26039
1803.4	5.42171		1803.4	4.25997
1801.47	5.42263		1801.47	4.25948
1799.54	5.42359		1799.54	4.25948
1797.61	5.4242		1797.61	4.2597
1795.68	5.42464		1795.68	4.2595
1793.75	5.42544		1793.75	4.25898
1791.83	5.42659		1791.83	4.25917
1789.9	5.42713		1789.9	4.26034
1787.97	5.42726		1787.97	4.26113
1786.04	5.42767		1786.04	4.26118
1784.11	5.42834		1784.11	4.26094
1782.18	5.42907		1782.18	4.26072
1780.25	5.42984		1780.25	4.26077
1778.32	5.43039		1778.32	4.26101
1776.4	5.43075		1776.4	4.26077
1774.47	5.43144		1774.47	4.25976
1772.54	5.43268		1772.54	4.25889
1770.61	5.43355		1770.61	4.25935
1768.68	5.43372		1768.68	4.26044
1766.75	5.43375		1766.75	4.26127
1764.82	5.43383		1764.82	4.26143
1762.89	5.43432		1762.89	4.2611
1760.97	5.43505		1760.97	4.26105
1759.04	5.43545		1759.04	4.26123
1757.11	5.43585		1757.11	4.26134
1755.18	5.43607		1755.18	4.26133
1753.25	5.43615		1753.25	4.26066
1751.32	5.4367		1751.32	4.25916
1749.39	5.4376		1749.39	4.25819
1747.46	5.43792		1747.46	4.25854
1745.54	5.43778		1745.54	4.25916
1743.61	5.43763		1743.61	4.25942
1741.68	5.4376		1741.68	4.25941
1739.75	5.43752		1739.75	4.25937
1737.82	5.43704		1737.82	4.25908
1735.89	5.43671		1735.89	4.25801
1733.96	5.43699		1733.96	4.25691
1732.03	5.4368		1732.03	4.25739
1730.1	5.43592		1730.1	4.25853
1728.18	5.43497		1728.18	4.25937
1726.25	5.43412		1726.25	4.2595
1724.32	5.43328		1724.32	4.25895
1722.39	5.43233		1722.39	4.25807
1720.46	5.43136		1720.46	4.25648
1718.53	5.43083		1718.53	4.25387
1716.6	5.43014		1716.6	4.25223
1714.67	5.42833		1714.67	4.25304
1712.75	5.42616		1712.75	4.25403
1710.82	5.42401		1710.82	4.25397
1708.89	5.42199		1708.89	4.25283
1706.96	5.42004		1706.96	4.25094
1705.03	5.4178		1705.03	4.24917
1703.1	5.41547		1703.1	4.24779
1701.17	5.41311		1701.17	4.24574
1699.24	5.41048		1699.24	4.24333
1697.32	5.40758		1697.32	4.24225
1695.39	5.40403		1695.39	4.24242
1693.46	5.40054		1693.46	4.24244
1691.53	5.39748		1691.53	4.2412
1689.6	5.39425		1689.6	4.23879
1687.67	5.3911		1687.67	4.23595
1685.74	5.38793		1685.74	4.23244
1683.81	5.38329		1683.81	4.22887
1681.89	5.37845		1681.89	4.22765
1679.96	5.37424		1679.96	4.22679
1678.03	5.37021		1678.03	4.22492
1676.1	5.36578		1676.1	4.22177
1674.17	5.36088		1674.17	4.21804
1672.24	5.35649		1672.24	4.2146
1670.31	5.35159		1670.31	4.21088
1668.38	5.34563		1668.38	4.20788
1666.46	5.34065		1666.46	4.20583
1664.53	5.33615		1664.53	4.20297
1662.6	5.33076		1662.6	4.19912
1660.67	5.32524		1660.67	4.1959
1658.74	5.32052		1658.74	4.19309
1656.81	5.31653		1656.81	4.18969
1654.88	5.31245		1654.88	4.18504
1652.95	5.30572		1652.95	4.17978
1651.03	5.3002		1651.03	4.17749
1649.1	5.29676		1649.1	4.17555
1647.17	5.29242		1647.17	4.1729
1645.24	5.2876		1645.24	4.17174
1643.31	5.28405		1643.31	4.17136
1641.38	5.28113		1641.38	4.17024
1639.45	5.27872		1639.45	4.1683
1637.52	5.27694		1637.52	4.1659
1635.6	5.27558		1635.6	4.16464
1633.67	5.27442		1633.67	4.16542
1631.74	5.27361		1631.74	4.16598
1629.81	5.27353		1629.81	4.16589
1627.88	5.27431		1627.88	4.16574
1625.95	5.27555		1625.95	4.16582
1624.02	5.27755		1624.02	4.1663
1622.09	5.28005		1622.09	4.16753
1620.17	5.282		1620.17	4.16855
1618.24	5.28475		1618.24	4.16915
1616.31	5.28961		1616.31	4.1708
1614.38	5.29374		1614.38	4.17323
1612.45	5.29681		1612.45	4.17494
1610.52	5.3005		1610.52	4.17614
1608.59	5.30488		1608.59	4.17741
1606.66	5.30911		1606.66	4.17881
1604.73	5.31296		1604.73	4.18004
1602.81	5.31675		1602.81	4.18106
1600.88	5.3205		1600.88	4.18207
1598.95	5.32408		1598.95	4.18294
1597.02	5.3276		1597.02	4.18355
1595.09	5.33122		1595.09	4.1841
1593.16	5.33472		1593.16	4.18475
1591.23	5.33806		1591.23	4.1854
1589.3	5.3414		1589.3	4.18597
1587.38	5.34468		1587.38	4.18646
1585.45	5.34789		1585.45	4.18682
1583.52	5.35116		1583.52	4.18704
1581.59	5.35433		1581.59	4.18708
1579.66	5.35704		1579.66	4.18658
1577.73	5.36024		1577.73	4.18563
1575.8	5.36484		1575.8	4.18554
1573.87	5.36792		1573.87	4.18624
1571.95	5.3698		1571.95	4.1861
1570.02	5.37285		1570.02	4.18551
1568.09	5.37615		1568.09	4.18563
1566.16	5.37828		1566.16	4.18595
1564.23	5.37994		1564.23	4.18576
1562.3	5.3811		1562.3	4.18473
1560.37	5.38302		1560.37	4.18244
1558.44	5.38785		1558.44	4.18116
1556.52	5.38981		1556.52	4.18292
1554.59	5.39007		1554.59	4.18438
1552.66	5.39065		1552.66	4.18515
1550.73	5.39146		1550.73	4.1855
1548.8	5.39218		1548.8	4.18573
1546.87	5.3926		1546.87	4.18533
1544.94	5.3932		1544.94	4.18377
1543.01	5.39424		1543.01	4.18153
1541.09	5.39588		1541.09	4.18045
1539.16	5.39673		1539.16	4.18291
1537.23	5.39588		1537.23	4.18512
1535.3	5.39517		1535.3	4.18546
1533.37	5.39512		1533.37	4.18555
1531.44	5.39485		1531.44	4.18618
1529.51	5.39418		1529.51	4.18611
1527.58	5.39368		1527.58	4.18508
1525.66	5.39329		1525.66	4.18386
1523.73	5.3929		1523.73	4.18265
1521.8	5.39265		1521.8	4.18182
1519.87	5.39206		1519.87	4.18201
1517.94	5.39113		1517.94	4.1824
1516.01	5.39009		1516.01	4.18301
1514.08	5.38896		1514.08	4.18357
1512.15	5.38782		1512.15	4.18304
1510.23	5.38687		1510.23	4.18112
1508.3	5.38652		1508.3	4.17869
1506.37	5.38649		1506.37	4.17952
1504.44	5.3853		1504.44	4.18233
1502.51	5.38387		1502.51	4.18326
1500.58	5.38284		1500.58	4.18285
1498.65	5.38236		1498.65	4.18201
1496.72	5.38217		1496.72	4.18206
1494.8	5.38161		1494.8	4.18283
1492.87	5.38089		1492.87	4.18274
1490.94	5.3807		1490.94	4.18174
1489.01	5.38113		1489.01	4.18169
1487.08	5.38124		1487.08	4.18341
1485.15	5.38098		1485.15	4.18502
1483.22	5.38093		1483.22	4.1858
1481.29	5.38118		1481.29	4.18617
1479.37	5.38147		1479.37	4.18638
1477.44	5.38179		1477.44	4.18613
1475.51	5.38242		1475.51	4.18544
1473.58	5.38369		1473.58	4.18544
1471.65	5.38487		1471.65	4.18741
1469.72	5.38502		1469.72	4.1894
1467.79	5.38497		1467.79	4.19004
1465.86	5.38563		1465.86	4.19013
1463.93	5.38674		1463.93	4.19079
1462.01	5.3873		1462.01	4.19127
1460.08	5.38776		1460.08	4.19051
1458.15	5.38968		1458.15	4.18953
1456.22	5.39278		1456.22	4.19135
1454.29	5.39419		1454.29	4.19402
1452.36	5.39515		1452.36	4.19545
1450.43	5.39665		1450.43	4.19602
1448.5	5.39863		1448.5	4.19639
1446.58	5.40043		1446.58	4.19723
1444.65	5.40151		1444.65	4.19827
1442.72	5.40217		1442.72	4.19897
1440.79	5.40254		1440.79	4.19903
1438.86	5.40278		1438.86	4.19836
1436.93	5.40338		1436.93	4.19753
1435	5.40365		1435	4.19742
1433.07	5.40321		1433.07	4.19731
1431.15	5.40286		1431.15	4.19671
1429.22	5.40278		1429.22	4.19619
1427.29	5.4026		1427.29	4.19571
1425.36	5.40245		1425.36	4.1947
1423.43	5.4024		1423.43	4.19331
1421.5	5.40234		1421.5	4.19171
1419.57	5.40269		1419.57	4.18973
1417.64	5.40313		1417.64	4.18845
1415.72	5.40285		1415.72	4.18814
1413.79	5.40222		1413.79	4.18757
1411.86	5.40155		1411.86	4.18658
1409.93	5.40064		1409.93	4.18555
1408	5.39947		1408	4.18446
1406.07	5.39811		1406.07	4.18317
1404.14	5.39649		1404.14	4.1821
1402.21	5.39477		1402.21	4.18123
1400.29	5.39316		1400.29	4.18001
1398.36	5.39167		1398.36	4.17875
1396.43	5.39031		1396.43	4.17811
1394.5	5.38913		1394.5	4.17834
1392.57	5.38801		1392.57	4.17893
1390.64	5.38674		1390.64	4.17881
1388.71	5.38488		1388.71	4.17766
1386.78	5.38224		1386.78	4.17628
1384.86	5.38085		1384.86	4.17603
1382.93	5.38239		1382.93	4.17704
1381	5.38588		1381	4.17854
1379.07	5.38916		1379.07	4.17977
1377.14	5.39156		1377.14	4.18048
1375.21	5.394		1375.21	4.18123
1373.28	5.39673		1373.28	4.18271
1371.35	5.39903		1371.35	4.18438
1369.43	5.40119		1369.43	4.18571
1367.5	5.40351		1367.5	4.18692
1365.57	5.40576		1365.57	4.18783
1363.64	5.40859		1363.64	4.18862
1361.71	5.41207		1361.71	4.19023
1359.78	5.41512		1359.78	4.19243
1357.85	5.41795		1357.85	4.19435
1355.92	5.42118		1355.92	4.19598
1354	5.42464		1354	4.19761
1352.07	5.42797		1352.07	4.19928
1350.14	5.43131		1350.14	4.20101
1348.21	5.43477		1348.21	4.20288
1346.28	5.43818		1346.28	4.20491
1344.35	5.44143		1344.35	4.20683
1342.42	5.44463		1342.42	4.20837
1340.49	5.44829		1340.49	4.20998
1338.57	5.45235		1338.57	4.21259
1336.64	5.45607		1336.64	4.21591
1334.71	5.45939		1334.71	4.21899
1332.78	5.46266		1332.78	4.22164
1330.85	5.46602		1330.85	4.22405
1328.92	5.4694		1328.92	4.22642
1326.99	5.47268		1326.99	4.22879
1325.06	5.4758		1325.06	4.2311
1323.13	5.4787		1323.13	4.23323
1321.21	5.48139		1321.21	4.23511
1319.28	5.48409		1319.28	4.23693
1317.35	5.4867		1317.35	4.23884
1315.42	5.48901		1315.42	4.24075
1313.49	5.49115		1313.49	4.24267
1311.56	5.49322		1311.56	4.24471
1309.63	5.49507		1309.63	4.24678
1307.7	5.49665		1307.7	4.24878
1305.78	5.49799		1305.78	4.25066
1303.85	5.49903		1303.85	4.25234
1301.92	5.49972		1301.92	4.25386
1299.99	5.5		1299.99	4.25524
1298.06	5.50014		1298.06	4.25651
1296.13	5.49985		1296.13	4.2578
1294.2	5.49915		1294.2	4.25913
1292.27	5.4981		1292.27	4.26042
1290.35	5.49667		1290.35	4.26157
1288.42	5.49484		1288.42	4.26263
1286.49	5.49259		1286.49	4.26362
1284.56	5.49009		1284.56	4.26447
1282.63	5.48747		1282.63	4.26519
1280.7	5.48482		1280.7	4.26588
1278.77	5.4821		1278.77	4.26658
1276.84	5.47931		1276.84	4.26726
1274.92	5.47654		1274.92	4.26783
1272.99	5.4738		1272.99	4.2682
1271.06	5.47104		1271.06	4.26845
1269.13	5.46824		1269.13	4.26871
1267.2	5.46536		1267.2	4.26897
1265.27	5.46228		1265.27	4.2692
1263.34	5.45906		1263.34	4.26941
1261.41	5.45577		1261.41	4.26965
1259.49	5.45241		1259.49	4.26997
1257.56	5.44899		1257.56	4.27031
1255.63	5.44543		1255.63	4.27053
1253.7	5.44161		1253.7	4.27063
1251.77	5.43755		1251.77	4.27071
1249.84	5.43331		1249.84	4.27085
1247.91	5.42891		1247.91	4.27107
1245.98	5.42436		1245.98	4.27132
1244.06	5.41957		1244.06	4.27154
1242.13	5.41451		1242.13	4.27169
1240.2	5.40926		1240.2	4.27177
1238.27	5.40374		1238.27	4.27178
1236.34	5.39785		1236.34	4.27173
1234.41	5.39154		1234.41	4.2717
1232.48	5.38478		1232.48	4.27176
1230.55	5.37751		1230.55	4.27188
1228.63	5.3696		1228.63	4.27196
1226.7	5.36094		1226.7	4.27193
1224.77	5.35143		1224.77	4.27182
1222.84	5.34105		1222.84	4.27167
1220.91	5.32977		1220.91	4.27146
1218.98	5.31735		1218.98	4.27123
1217.05	5.30362		1217.05	4.27103
1215.12	5.28855		1215.12	4.27084
1213.2	5.272		1213.2	4.27062
1211.27	5.25396		1211.27	4.27035
1209.34	5.23459		1209.34	4.27
1207.41	5.21402		1207.41	4.26958
1205.48	5.19251		1205.48	4.26914
1203.55	5.17035		1203.55	4.26873
1201.62	5.14805		1201.62	4.26835
1199.69	5.12617		1199.69	4.268
1197.76	5.10529		1197.76	4.26769
1195.84	5.08611		1195.84	4.26738
1193.91	5.06909		1193.91	4.26704
1191.98	5.05446		1191.98	4.26665
1190.05	5.04247		1190.05	4.26618
1188.12	5.03315		1188.12	4.26561
1186.19	5.02614		1186.19	4.26499
1184.26	5.02103		1184.26	4.26437
1182.33	5.01762		1182.33	4.26374
1180.41	5.01561		1180.41	4.26309
1178.48	5.01472		1178.48	4.26237
1176.55	5.01488		1176.55	4.26158
1174.62	5.01598		1174.62	4.26077
1172.69	5.01789		1172.69	4.25999
1170.76	5.02074		1170.76	4.25922
1168.83	5.02468		1168.83	4.25846
1166.9	5.02952		1166.9	4.25775
1164.98	5.03495		1164.98	4.25713
1163.05	5.04072		1163.05	4.25658
1161.12	5.04659		1161.12	4.25609
1159.19	5.05244		1159.19	4.25562
1157.26	5.05822		1157.26	4.25518
1155.33	5.06406		1155.33	4.25472
1153.4	5.06999		1153.4	4.25425
1151.47	5.07596		1151.47	4.25377
1149.55	5.082		1149.55	4.2533
1147.62	5.08819		1147.62	4.25282
1145.69	5.09454		1145.69	4.25234
1143.76	5.10107		1143.76	4.25182
1141.83	5.10772		1141.83	4.25122
1139.9	5.11423		1139.9	4.25049
1137.97	5.1205		1137.97	4.24963
1136.04	5.12652		1136.04	4.24866
1134.12	5.13206		1134.12	4.24767
1132.19	5.13688		1132.19	4.24666
1130.26	5.14085		1130.26	4.24565
1128.33	5.144		1128.33	4.24464
1126.4	5.14641		1126.4	4.24365
1124.47	5.14809		1124.47	4.24266
1122.54	5.14922		1122.54	4.24162
1120.61	5.15004		1120.61	4.24054
1118.69	5.15071		1118.69	4.2395
1116.76	5.15136		1116.76	4.23855
1114.83	5.1522		1114.83	4.23769
1112.9	5.1533		1112.9	4.2369
1110.97	5.15472		1110.97	4.23613
1109.04	5.1566		1109.04	4.2353
1107.11	5.15884		1107.11	4.23442
1105.18	5.16127		1105.18	4.23356
1103.26	5.16391		1103.26	4.23274
1101.33	5.16675		1101.33	4.23192
1099.4	5.16967		1099.4	4.2311
1097.47	5.17267		1097.47	4.23023
1095.54	5.17567		1095.54	4.22927
1093.61	5.17847		1093.61	4.2282
1091.68	5.18107		1091.68	4.22703
1089.75	5.18366		1089.75	4.2258
1087.83	5.1862		1087.83	4.22459
1085.9	5.18858		1085.9	4.22339
1083.97	5.19083		1083.97	4.2222
1082.04	5.19299		1082.04	4.22102
1080.11	5.19506		1080.11	4.21981
1078.18	5.19717		1078.18	4.21854
1076.25	5.19935		1076.25	4.21724
1074.32	5.20177		1074.32	4.21596
1072.4	5.20462		1072.4	4.21476
1070.47	5.20781		1070.47	4.21363
1068.54	5.21116		1068.54	4.21255
1066.61	5.21482		1066.61	4.21153
1064.68	5.21917		1064.68	4.21061
1062.75	5.22435		1062.75	4.20975
1060.82	5.23021		1060.82	4.20893
1058.89	5.23653		1058.89	4.20825
1056.96	5.24332		1056.96	4.2078
1055.04	5.25066		1055.04	4.20749
1053.11	5.25824		1053.11	4.20729
1051.18	5.2656		1051.18	4.20721
1049.25	5.27253		1049.25	4.20721
1047.32	5.2788		1047.32	4.20717
1045.39	5.28424		1045.39	4.20705
1043.46	5.28895		1043.46	4.20691
1041.53	5.29312		1041.53	4.20681
1039.61	5.29677		1039.61	4.20677
1037.68	5.29976		1037.68	4.20676
1035.75	5.30216		1035.75	4.20677
1033.82	5.3042		1033.82	4.20671
1031.89	5.30602		1031.89	4.20649
1029.96	5.30756		1029.96	4.2061
1028.03	5.30888		1028.03	4.20563
1026.1	5.31002		1026.1	4.2053
1024.18	5.31103		1024.18	4.20522
1022.25	5.31204		1022.25	4.20531
1020.32	5.31309		1020.32	4.20553
1018.39	5.31416		1018.39	4.20586
1016.46	5.31537		1016.46	4.20621
1014.53	5.31682		1014.53	4.20652
1012.6	5.31856		1012.6	4.2068
1010.67	5.32048		1010.67	4.20709
1008.75	5.32233		1008.75	4.2074
1006.82	5.32408		1006.82	4.20772
1004.89	5.32575		1004.89	4.20803
1002.96	5.32732		1002.96	4.2083
1001.03	5.32869		1001.03	4.20848
999.102	5.32988		999.102	4.20858
997.173	5.33087		997.173	4.20859
995.244	5.33169		995.244	4.20854
993.316	5.33227		993.316	4.20854
991.387	5.33263		991.387	4.20862
989.458	5.33274		989.458	4.20878
987.529	5.33256		987.529	4.20894
985.6	5.33206		985.6	4.20904
983.672	5.33126		983.672	4.20906
981.743	5.33032		981.743	4.209
979.814	5.32929		979.814	4.20888
977.885	5.32816		977.885	4.20877
975.957	5.32695		975.957	4.20875
974.028	5.32556		974.028	4.20885
972.099	5.32407		972.099	4.20895
970.17	5.32263		970.17	4.20895
968.242	5.32115		968.242	4.20877
966.313	5.31949		966.313	4.20848
964.384	5.31772		964.384	4.20819
962.455	5.31607		962.455	4.20798
960.526	5.31459		960.526	4.20788
958.598	5.31311		958.598	4.20791
956.669	5.31149		956.669	4.208
954.74	5.30972		954.74	4.20797
952.811	5.30789		952.811	4.20776
950.883	5.30606		950.883	4.20741
948.954	5.30431		948.954	4.20702
947.025	5.3026		947.025	4.20668
945.096	5.30082		945.096	4.20655
943.168	5.29889		943.168	4.20662
941.239	5.29696		941.239	4.20671
939.31	5.2951		939.31	4.20666
937.381	5.29325		937.381	4.20645
935.452	5.29129		935.452	4.20611
933.524	5.28916		933.524	4.20574
931.595	5.28692		931.595	4.20547
929.666	5.28467		929.666	4.20535
927.737	5.28243		927.737	4.20535
925.809	5.28014		925.809	4.20539
923.88	5.27773		923.88	4.20544
921.951	5.2752		921.951	4.20541
920.022	5.27254		920.022	4.20526
918.094	5.26976		918.094	4.20505
916.165	5.26683		916.165	4.20485
914.236	5.2637		914.236	4.20473
912.307	5.26035		912.307	4.2047
910.379	5.25685		910.379	4.20467
908.45	5.25332		908.45	4.20459
906.521	5.24958		906.521	4.20446
904.592	5.24546		904.592	4.20425
902.663	5.24103		902.663	4.20396
900.735	5.23637		900.735	4.20361
898.806	5.2315		898.806	4.2033
896.877	5.22641		896.877	4.20311
894.948	5.22106		894.948	4.20301
893.02	5.21551		893.02	4.20291
891.091	5.20969		891.091	4.20272
889.162	5.20343		889.162	4.20243
887.233	5.19686		887.233	4.20214
885.305	5.19029		885.305	4.20186
883.376	5.18375		883.376	4.20155
881.447	5.17707		881.447	4.20126
879.518	5.17024		879.518	4.20102
877.589	5.16339		877.589	4.20082
875.661	5.15667		875.661	4.20061
873.732	5.15016		873.732	4.20035
871.803	5.14398		871.803	4.20007
869.874	5.13814		869.874	4.19976
867.946	5.13264		867.946	4.1994
866.017	5.12743		866.017	4.19893
864.088	5.12263		864.088	4.19833
862.159	5.11829		862.159	4.1977
860.231	5.11438		860.231	4.19708
858.302	5.11093		858.302	4.19643
856.373	5.10797		856.373	4.19573
854.444	5.10541		854.444	4.19504
852.515	5.10318		852.515	4.19447
850.587	5.1014		850.587	4.1941
848.658	5.10017		848.658	4.19382
846.729	5.09943		846.729	4.19353
844.8	5.099		844.8	4.19326
842.872	5.09881		842.872	4.19308
840.943	5.09886		840.943	4.19299
839.014	5.09894		839.014	4.19302
837.085	5.09896		837.085	4.19312
835.157	5.09904		835.157	4.19328
833.228	5.09921		833.228	4.19344
831.299	5.09955		831.299	4.19356
829.37	5.0999		829.37	4.19362
827.441	5.10008		827.441	4.1936
825.513	5.0999		825.513	4.19351
823.584	5.09923		823.584	4.19332
821.655	5.09819		821.655	4.19301
819.726	5.09688		819.726	4.19257
817.798	5.09515		817.798	4.19202
815.869	5.09296		815.869	4.19138
813.94	5.09051		813.94	4.19074
812.011	5.08788		812.011	4.19003
810.083	5.08493		810.083	4.18912
808.154	5.08169		808.154	4.18803
806.225	5.0784		806.225	4.18684
804.296	5.07512		804.296	4.1856
802.367	5.07199		802.367	4.18431
800.439	5.06902		800.439	4.18299
798.51	5.06613		798.51	4.18161
796.581	5.06341		796.581	4.18013
794.652	5.06111		794.652	4.17855
792.724	5.05922		792.724	4.17683
790.795	5.05765		790.795	4.17502
788.866	5.05652		788.866	4.17313
786.937	5.05597		786.937	4.17113
785.009	5.05579		785.009	4.16901
783.08	5.05556		783.08	4.16683
781.151	5.05542		781.151	4.16457
779.222	5.05576		779.222	4.16216
777.294	5.05656		777.294	4.15958
775.365	5.05766		775.365	4.15693
773.436	5.0591		773.436	4.15422
771.507	5.06099		771.507	4.15142
769.578	5.06323		769.578	4.14846
767.65	5.06566		767.65	4.14538
765.721	5.06823		765.721	4.14216
763.792	5.07102		763.792	4.13886
761.863	5.07415		761.863	4.13556
759.935	5.07763		759.935	4.13225
758.006	5.0813		758.006	4.12888
756.077	5.08504		756.077	4.12548
754.148	5.08887		754.148	4.12207
752.22	5.09284		752.22	4.11858
750.291	5.09681		750.291	4.11503
748.362	5.10074		748.362	4.11146
746.433	5.10487		746.433	4.10788
744.504	5.1092		744.504	4.10433
742.576	5.11337		742.576	4.10084
740.647	5.11753		740.647	4.09745
738.718	5.12184		738.718	4.09413
736.789	5.12608		736.789	4.09087
734.861	5.13011		734.861	4.0876
732.932	5.13387		732.932	4.08429
731.003	5.13733		731.003	4.08097
729.074	5.14072		729.074	4.07772
727.146	5.14421		727.146	4.07457
725.217	5.14759		725.217	4.07152
723.288	5.1507		723.288	4.06847
721.359	5.15357		721.359	4.06538
719.43	5.15614		719.43	4.06255
717.502	5.15829		717.502	4.06003
715.573	5.1602		715.573	4.0575
713.644	5.16218		713.644	4.0548
711.715	5.16404		711.715	4.05206
709.787	5.16529		709.787	4.04939
707.858	5.1661		707.858	4.04683
705.929	5.16695		705.929	4.04438
704	5.16772		704	4.04198
702.072	5.16815		702.072	4.03955
700.143	5.16843		700.143	4.03704
698.214	5.16888		698.214	4.03452
696.285	5.16939		696.285	4.03205
694.356	5.16954		694.356	4.02962
692.428	5.16932		692.428	4.02731
690.499	5.16914		690.499	4.02507
688.57	5.16913		688.57	4.02278
686.641	5.16908		686.641	4.02051
684.713	5.16888		684.713	4.01827
682.784	5.16847		682.784	4.01607
680.855	5.16786		680.855	4.01397
678.926	5.16721		678.926	4.0119
676.998	5.16634		676.998	4.0098
675.069	5.16531		675.069	4.00777
673.14	5.16446		673.14	4.00574
671.211	5.16357		671.211	4.00342
669.283	5.16257		669.283	4.00069
667.354	5.16263		667.354	3.9989
665.425	5.16314		665.425	3.99818
663.496	5.16303		663.496	3.99693
661.567	5.16257		661.567	3.99507
659.639	5.16201		659.639	3.9931
657.71	5.16162		657.71	3.99126
655.781	5.16178		655.781	3.98955
653.852	5.16224		653.852	3.98787
651.924	5.16269		651.924	3.98618
649.995	5.16329		649.995	3.98442
648.066	5.16413		648.066	3.98273
646.137	5.16507		646.137	3.98123
644.209	5.16608		644.209	3.97972
642.28	5.16721		642.28	3.97805
640.351	5.16859		640.351	3.97626
638.422	5.17029		638.422	3.97442
636.493	5.17203		636.493	3.97264
634.565	5.17366		634.565	3.97104
632.636	5.17542		632.636	3.9695
630.707	5.17736		630.707	3.96788
628.778	5.17917		628.778	3.96617
626.85	5.18071		626.85	3.9644
624.921	5.18205		624.921	3.96265
622.992	5.1831		622.992	3.96089
621.063	5.18356		621.063	3.95907
619.135	5.18328		619.135	3.95718
617.206	5.18255		617.206	3.95541
615.277	5.18153		615.277	3.95392
613.348	5.17994		613.348	3.95256
611.419	5.17756		611.419	3.95118
609.491	5.17464		609.491	3.94969
607.562	5.17121		607.562	3.94817
605.633	5.16704		605.633	3.94665
603.704	5.16217		603.704	3.94512
601.776	5.157		601.776	3.94357
599.847	5.15174		599.847	3.94205
597.918	5.1462		597.918	3.94062
595.989	5.14021		595.989	3.93921
594.061	5.1341		594.061	3.93772
592.132	5.12793		592.132	3.9362
590.203	5.12166		590.203	3.93485
588.274	5.11544		588.274	3.93368
586.345	5.10919		586.345	3.93258
584.417	5.10293		584.417	3.93149
582.488	5.09661		582.488	3.9303
580.559	5.08986		580.559	3.92909
578.63	5.08274		578.63	3.92797
576.702	5.07552		576.702	3.92687
574.773	5.06853		574.773	3.9258
572.844	5.06193		572.844	3.92473
570.915	5.05504		570.915	3.92358
568.987	5.04758		568.987	3.92239
567.058	5.04043		567.058	3.92131
565.129	5.03397		565.129	3.92035
563.2	5.02813		563.2	3.91955
561.271	5.02336		561.271	3.91885
559.343	5.01951		559.343	3.91819
557.414	5.01601		557.414	3.9175
555.485	5.0131		555.485	3.91675
553.556	5.01126		553.556	3.91609
551.628	5.00991		551.628	3.9156
549.699	5.00812		549.699	3.91522
547.77	5.00606		547.77	3.91484
545.841	5.00488		545.841	3.9144
543.913	5.00477		543.913	3.91406
541.984	5.00479		541.984	3.91387
540.055	5.00454		540.055	3.9137
538.126	5.00427		538.126	3.91347
536.198	5.00403		536.198	3.91328
534.269	5.00389		534.269	3.91334
532.34	5.00413		532.34	3.91354
530.411	5.00456		530.411	3.91361
528.482	5.00545		528.482	3.91364
526.554	5.00685		526.554	3.91394
524.625	5.00855		524.625	3.91441
522.696	5.01057		522.696	3.91481
520.767	5.01289		520.767	3.9151
518.839	5.01582		518.839	3.91547
516.91	5.02052		516.91	3.91606
514.981	5.02717		514.981	3.91673
513.052	5.03504		513.052	3.91739
511.124	5.04447		511.124	3.91801
509.195	5.05628		509.195	3.91844
507.266	5.07116		507.266	3.91878
505.337	5.0884		505.337	3.91933
503.408	5.10718		503.408	3.92022
501.48	5.12707		501.48	3.92138
499.551	5.14669		499.551	3.9225
497.622	5.16652		497.622	3.92328
495.693	5.18708		495.693	3.92375
493.765	5.20751		493.765	3.92421
491.836	5.22681		491.836	3.92483
489.907	5.24405		489.907	3.92535
487.978	5.25992		487.978	3.92575
486.05	5.27513		486.05	3.92641
484.121	5.28882		484.121	3.92746
482.192	5.3007		482.192	3.92854
480.263	5.31229		480.263	3.92946
478.334	5.32381		478.334	3.93022
476.406	5.33346		476.406	3.9307
474.477	5.34108		474.477	3.93115
472.548	5.34829		472.548	3.93196
470.619	5.35529		470.619	3.93286
468.691	5.36188		468.691	3.93353
466.762	5.36903		466.762	3.93436
464.833	5.37582		464.833	3.93533
462.904	5.38103		462.904	3.93605
460.976	5.38553		460.976	3.93666
459.047	5.39063		459.047	3.9374
457.118	5.39661		457.118	3.93852
455.189	5.40227		455.189	3.93975
453.26	5.40728		453.26	3.9408
451.332	5.4125		451.332	3.94189
449.403	5.41874		449.403	3.94286
447.474	5.42641		447.474	3.9436
445.545	5.43533		445.545	3.94454
443.617	5.44502		443.617	3.94579
441.688	5.45463		441.688	3.94697
439.759	5.46364		439.759	3.94813
437.83	5.4723		437.83	3.9495
435.902	5.48077		435.902	3.951
433.973	5.4877		433.973	3.95267
432.044	5.49187		432.044	3.95468
430.115	5.49502		430.115	3.95682
428.187	5.4985		428.187	3.95847
426.258	5.5		426.258	3.95955
424.329	5.50824		424.329	3.96062
422.4	5.5129		422.4	3.96192
420.471	5.51413		420.471	3.96301
418.543	5.50719		418.543	3.96439
416.614	5.5		416.614	3.96691
414.685	5.50375		414.685	3.96917
412.756	5.50686		412.756	3.97107
410.828	5.50821		410.828	3.97349
408.899	5.50559		408.899	3.97614
406.97	5.49939		406.97	3.97801
405.041	5.49506		405.041	3.97966
403.113	5.49592		403.113	3.98202
401.184	5.50047		401.184	3.98392
399.255	5.5		399.255	3.9848

## Sheet: Fig.1h
200	155.297		200	15.5806
201.198	155.228		201.155	17.5743
202.395	155.245		202.309	18.2175
203.593	154.928		203.464	18.5493
204.79	153.795		204.618	17.6164
205.988	151.434		205.773	17.7652
207.186	149.049		206.927	18.4913
208.383	146.463		208.082	19.1511
209.581	145.743		209.236	19.1512
210.778	146.675		210.391	18.816
211.976	148.062		211.545	17.8331
213.174	149.738		212.7	15.6549
214.371	150.745		213.854	13.7201
215.569	150.605		215.009	11.7098
216.766	149.67		216.163	10.381
217.964	148.958		217.318	9.98675
219.162	148.416		218.472	9.68389
220.359	148.607		219.627	9.92366
221.557	149.643		220.782	8.22644
222.754	149.953		221.936	5.38858
223.952	149.849		223.091	2.51135
225.15	149.411		224.245	-0.70751
226.347	147.888		225.4	-3.32773
227.545	147.152		226.554	-4.20659
228.743	147.035		227.709	-4.57882
229.94	146.582		228.863	-4.54368
231.138	147.104		230.018	-2.9449
232.335	147.682		231.172	-1.38377
233.533	147.781		232.327	-0.52399
234.731	148.153		233.481	0.07515
235.928	148.305		234.636	-0.16008
237.126	147.962		235.79	0.10106
238.323	146.858		236.945	1.41584
239.521	146.44		238.099	1.06698
240.719	146.133		239.254	0.45975
241.916	146.371		240.409	-0.73947
243.114	147.366		241.563	-4.08433
244.311	147.835		242.718	-5.77456
245.509	147.967		243.872	-6.08642
246.707	147.635		245.027	-7.07864
247.904	147.499		246.181	-7.5425
249.102	147.667		247.336	-8.45573
250.299	148.124		248.49	-10.8546
251.497	148.736		249.645	-11.9798
252.695	148.909		250.799	-11.7177
253.892	148.585		251.954	-11.1699
255.09	147.576		253.108	-11.4738
256.287	146.504		254.263	-11.628
257.485	146.009		255.417	-12.6829
258.683	145.618		256.572	-14.3711
259.88	146.915		257.726	-15.3239
261.078	148.392		258.881	-15.5032
262.275	149.657		260.036	-16.1454
263.473	151.259		261.19	-15.0922
264.671	152.132		262.345	-13.2125
265.868	152.94		263.499	-10.7453
267.066	153.774		264.654	-8.10855
268.263	154.864		265.808	-6.61542
269.461	156.139		266.963	-6.38764
270.659	156.745		268.117	-8.4755
271.856	156.659		269.272	-10.6117
273.054	156.308		270.426	-12.3986
274.251	155.42		271.581	-13.5248
275.449	154.715		272.735	-13.7217
276.647	155.704		273.89	-14.0839
277.844	156.298		275.044	-15.3008
279.042	157.377		276.199	-17.314
280.24	159.314		277.353	-19.4218
281.437	161.095		278.508	-21.8441
282.635	163.847		279.663	-22.7703
283.832	167.706		280.817	-22.5501
285.03	172.891		281.972	-22.0044
286.228	177.693		283.126	-20.5552
287.425	182.028		284.281	-19.7985
288.623	185.749		285.435	-19.3843
289.82	186.82		286.59	-18.5375
291.018	187.94		287.744	-19.0574
292.216	189.35		288.899	-19.6766
293.413	190.457		290.053	-21.2425
294.611	192.294		291.208	-23.7487
295.808	193.582		292.362	-25.8586
297.006	194.691		293.517	-27.3778
298.204	196.616		294.671	-26.7797
299.401	198.496		295.826	-25.8879
300.599	200.567		296.98	-25.4318
301.796	202.721		298.135	-26.239
302.994	204.04		299.29	-27.6972
304.192	204.402		300.444	-29.3511
305.389	204.053		301.599	-30.6383
306.587	202.811		302.753	-31.3392
307.784	200.524		303.908	-31.1314
308.982	198.195		305.062	-31.1562
310.18	196.501		306.217	-31.8615
311.377	194.94		307.371	-32.6403
312.575	193.655		308.526	-33.3976
313.772	192.284		309.68	-33.8304
314.97	189.978		310.835	-32.3316
316.168	187.936		311.989	-30.0145
317.365	186.126		313.144	-27.8607
318.563	184.618		314.298	-25.2456
319.76	184.204		315.453	-23.8588
320.958	183.396		316.607	-24.4427
322.156	182.35		317.762	-23.7739
323.353	181.047		318.917	-24.0051
324.551	180.067		320.071	-24.218
325.749	179.359		321.226	-22.4662
326.946	178.746		322.38	-21.1971
328.144	177.772		323.535	-20.2453
329.341	175.37		324.689	-19.8432
330.539	172.469		325.844	-20.5164
331.737	169.672		326.998	-21.6442
332.934	167.125		328.153	-22.2965
334.132	166.041		329.307	-21.8263
335.329	165.448		330.462	-21.0555
336.527	164.519		331.616	-20.9944
337.725	163.695		332.771	-22.6086
338.922	162.803		333.925	-25.8815
340.12	162.366		335.08	-30.7027
341.317	163.047		336.234	-33.0646
342.515	164.273		337.389	-34.4308
343.713	164.976		338.544	-34.554
344.91	165.134		339.698	-31.2719
346.108	164.819		340.853	-28.4231
347.305	165.015		342.007	-25.37
348.503	165.376		343.162	-22.7072
349.701	165.761		344.316	-20.6861
350.898	164.481		345.471	-20.5803
352.096	162.916		346.625	-19.7131
353.293	161.622		347.78	-18.2824
354.491	161.503		348.934	-18.4822
355.689	163.042		350.089	-19.2614
356.886	164.941		351.243	-18.8043
358.084	166.424		352.398	-19.8235
359.281	167.188		353.552	-20.9574
360.479	167.65		354.707	-21.1036
361.677	167.982		355.861	-21.7025
362.874	169.081		357.016	-21.4427
364.072	169.748		358.171	-19.9879
365.269	170.345		359.325	-17.4738
366.467	170.955		360.48	-16.723
367.665	171.083		361.634	-17.0979
368.862	172.392		362.789	-18.4081
370.06	174.218		363.943	-20.904
371.257	175.932		365.098	-22.3832
372.455	177.735		366.252	-22.5541
373.653	178.268		367.407	-21.9333
374.85	177.557		368.561	-20.8881
376.048	176.855		369.716	-19.8484
377.246	175.645		370.87	-18.0982
378.443	174.553		372.025	-16.9075
379.641	173.704		373.179	-15.9223
380.838	172.319		374.334	-14.5215
382.036	171.02		375.488	-15.8414
383.234	169.807		376.643	-17.0616
384.431	169.001		377.798	-18.9529
385.629	168.201		378.952	-20.0507
386.826	167.187		380.107	-20.0469
388.024	166.09		381.261	-20.0458
389.222	164.763		382.416	-20.002
390.419	163.522		383.57	-20.7399
391.617	162.935		384.725	-21.5141
392.814	162.597		385.879	-21.537
394.012	161.297		387.034	-20.9302
395.21	159.905		388.188	-18.952
396.407	157.874		389.343	-16.8393
397.605	155.523		390.497	-16.6031
398.802	153.613		391.652	-15.8294
400	151.349		392.806	-15.7812
401.198	149.068		393.961	-17.6364
402.395	146.598		395.115	-18.2333
403.593	144.252		396.27	-19.1395
404.79	142.823		397.424	-20.9374
405.988	141.879		398.579	-22.5456
407.186	141.385		399.734	-23.3868
408.383	141.507		400.888	-23.8737
409.581	141.392		402.043	-23.6399
410.778	141.17		403.197	-22.2058
411.976	140.887		404.352	-20.917
413.174	140.592		405.506	-20.6909
414.371	140.665		406.661	-20.9061
415.569	141.091		407.815	-21.778
416.766	141.615		408.97	-23.0742
417.964	142.053		410.124	-23.038
419.162	141.925		411.279	-24.1703
420.359	141.022		412.433	-25.7811
421.557	139.603		413.588	-28.0454
422.754	137.683		414.742	-31.5602
423.952	135.585		415.897	-33.4184
425.15	134.066		417.052	-33.5887
426.347	133.148		418.206	-32.8925
427.545	132.648		419.361	-31.1908
428.743	133.009		420.515	-29.8426
429.94	133.587		421.67	-30.5848
431.138	134.074		422.824	-30.7947
432.335	134.754		423.979	-30.9789
433.533	135.066		425.133	-31.7928
434.731	135		426.288	-30.896
435.928	134.699		427.442	-30.1649
437.126	133.951		428.597	-29.7891
438.323	133.119		429.751	-28.678
439.521	132.415		430.906	-28.3132
440.719	131.648		432.06	-28.178
441.916	130.934		433.215	-28.0393
443.114	130.721		434.369	-28.4071
444.311	131.252		435.524	-29.5084
445.509	132.192		436.678	-30.9772
446.707	133.7		437.833	-32.5534
447.904	135.014		438.988	-34.5847
449.102	135.493		440.142	-35.5605
450.299	135.909		441.297	-34.6418
451.497	136.421		442.451	-33.1716
452.695	136.504		443.606	-30.2328
453.892	137.196		444.76	-26.9317
455.09	137.831		445.915	-25.2599
456.287	138.202		447.069	-24.1928
457.485	139.924		448.224	-23.906
458.683	140.626		449.378	-23.4679
459.88	141.507		450.533	-23.2961
461.078	142.292		451.687	-22.659
462.275	141.124		452.842	-21.1352
463.473	140.174		453.996	-21.317
464.671	138.98		455.151	-20.3503
465.868	137.688		456.306	-18.9085
467.066	137.814		457.46	-19.0973
468.263	138.945		458.615	-19.0996
469.461	140.258		459.769	-20.3044
470.659	142.107		460.924	-23.0137
471.856	142.558		462.078	-24.7895
473.054	141.909		463.233	-25.3057
474.251	141.22		464.387	-24.6336
475.449	139.64		465.542	-23.0678
476.647	138.722		466.696	-21.8887
477.844	138.831		467.851	-21.3699
479.042	139.068		469.005	-22.5768
480.24	140.147		470.16	-24.815
481.437	141.127		471.314	-26.9719
482.635	141.205		472.469	-28.1641
483.832	140.583		473.623	-26.212
485.03	138.653		474.778	-23.3972
486.228	137.579		475.932	-20.735
487.425	137.209		477.087	-19.1423
488.623	137.544		478.242	-20.1425
489.82	139.183		479.396	-21.3943
491.018	140.43		480.551	-22.2126
492.216	141.439		481.705	-22.9344
493.413	142.762		482.86	-24.1297
494.611	143.674		484.014	-26.6875
495.808	144.592		485.169	-28.4037
497.006	145.548		486.323	-29.7976
498.204	145.828		487.478	-30.4298
499.401	145.754		488.632	-30.6717
500.599	145.396		489.787	-31.1279
501.796	144.463		490.941	-30.9848
502.994	143.724		492.096	-30.036
504.192	143.662		493.25	-28.3649
505.389	144.137		494.405	-27.1701
506.587	145.092		495.56	-26.8823
507.784	145.719		496.714	-26.7762
508.982	145.854		497.869	-26.6344
510.18	146.02		499.023	-25.7993
511.377	147.201		500.178	-24.6485
512.575	149.145		501.332	-24.3733
513.772	151.156		502.487	-25.6466
514.97	152.903		503.641	-27.9964
516.168	153.821		504.796	-30.6407
517.365	154.071		505.95	-33.8365
518.563	154.867		507.105	-36.3677
519.76	155.954		508.259	-38.1316
520.958	156.077		509.414	-38.9968
522.156	156.437		510.568	-36.2557
523.353	156.213		511.723	-31.9479
524.551	155.447		512.877	-26.6348
525.748	155.362		514.032	-23.268
526.946	155.958		515.187	-22.1422
528.144	157.084		516.341	-22.3451
529.341	159.31		517.496	-23.8683
530.539	162.556		518.65	-23.4822
531.737	165.39		519.805	-22.6824
532.934	168.046		520.959	-22.5523
534.132	170.072		522.114	-22.8935
535.329	170.755		523.268	-24.4083
536.527	171.175		524.423	-26.7896
537.725	170.889		525.577	-28.7824
538.922	169.922		526.732	-31.0947
540.12	169.246		527.886	-32.6015
541.317	167.985		529.041	-32.7937
542.515	167.25		530.195	-33.3116
543.713	166.767		531.35	-31.3668
544.91	167.053		532.504	-29.1197
546.108	168.485		533.659	-28.3129
547.305	170.023		534.813	-25.9698
548.503	171.631		535.968	-25.954
549.701	172.015		537.123	-27.8312
550.898	171.988		538.277	-30.6921
552.096	172.007		539.432	-35.6353
553.293	172.325		540.586	-39.5852
554.491	174.465		541.741	-40.8474
555.689	177.236		542.895	-39.2612
556.886	180.64		544.05	-35.2025
558.084	185.116		545.204	-29.7283
559.281	188.025		546.359	-25.0766
560.479	191.119		547.513	-21.5404
561.677	193.866		548.668	-19.2636
562.874	195.915		549.822	-18.9495
564.072	197.696		550.977	-18.9847
565.269	199.116		552.131	-19.4426
566.467	200.57		553.286	-19.9898
567.665	201.712		554.44	-19.6557
568.862	206.307		555.595	-20.8419
570.06	211.125		556.75	-21.8751
571.258	216.341		557.904	-22.633
572.455	222.048		559.059	-24.7162
573.653	225.333		560.213	-25.2671
574.85	229.469		561.368	-25.3343
576.048	233.984		562.522	-26.2492
577.245	239.124		563.677	-25.4104
578.443	245.377		564.831	-24.1292
579.641	250.681		565.986	-22.9645
580.838	256.078		567.14	-23.2063
582.036	262.036		568.295	-24.7166
583.234	267.841		569.449	-26.6064
584.431	276.179		570.604	-28.8926
585.629	285.581		571.758	-28.0705
586.826	295.401		572.913	-26.0867
588.024	309.325		574.068	-24.139
589.222	323.329		575.222	-21.8568
590.419	339.411		576.377	-20.168
591.617	357.156		577.531	-19.4669
592.814	374.484		578.686	-19.6961
594.012	392.931		579.84	-20.22
595.21	412.065		580.995	-19.8662
596.407	432.862		582.149	-19.1831
597.605	453.969		583.304	-17.0493
598.802	473.975		584.458	-14.5132
600	491.877		585.613	-13.8454
601.198	506.686		586.767	-14.7192
602.395	512.791		587.922	-15.1215
603.593	510.975		589.076	-17.2263
604.79	501.615		590.231	-19.9725
605.988	482.753		591.385	-22.0954
607.186	460.278		592.54	-27.2636
608.383	434.57		593.695	-31.0089
609.581	407.338		594.849	-32.5537
610.778	379.899		596.004	-32.443
611.976	353.11		597.158	-30.1338
613.174	329.786		598.313	-26.983
614.371	309.383		599.467	-24.2659
615.569	291.756		600.622	-22.7121
616.766	276.204		601.776	-21.826
617.964	261.815		602.931	-21.0602
619.162	247.103		604.085	-20.6301
620.359	232.512		605.24	-18.7093
621.557	219.63		606.394	-17.1022
622.755	208.595		607.549	-16.5334
623.952	199.205		608.703	-16.1652
625.15	191.334		609.858	-18.0085
626.347	184.893		611.012	-20.4203
627.545	179.58		612.167	-21.9166
628.742	174.719		613.321	-23.3474
629.94	171.625		614.476	-22.4976
631.138	167.307		615.631	-20.3289
632.335	163.704		616.785	-16.9007
633.533	160.662		617.94	-11.9439
634.731	157.62		619.094	-9.15481
635.928	156.488		620.249	-9.74503
637.126	154.298		621.403	-10.9049
638.323	151.898		622.558	-14.8081
639.521	149.531		623.712	-17.969
640.719	146.446		624.867	-19.3062
641.916	144.114		626.021	-21.6811
643.114	141.956		627.176	-22.3673
644.311	140.359		628.33	-22.1641
645.509	139.646		629.485	-22.1144
646.707	139.382		630.639	-18.9262
647.904	139.277		631.794	-14.7185
649.102	138.654		632.948	-10.2023
650.299	137.846		634.103	-6.68355
651.497	137.27		635.258	-4.20877
652.695	136.691		636.412	-3.76663
653.892	136.376		637.567	-5.13086
655.09	136.213		638.721	-5.42672
656.287	135.504		639.876	-7.29494
657.485	134.285		641.03	-10.4598
658.683	132.967		642.185	-14.245
659.88	131.277		643.339	-21.0069
661.078	129.639		644.494	-25.9791
662.275	129.2		645.648	-27.165
663.473	129.408		646.803	-24.3932
664.671	130.07		647.957	-18.5481
665.868	130.787		649.112	-14.0273
667.066	130.881		650.266	-13.4401
668.263	130.286		651.421	-14.6814
669.461	129.327		652.576	-17.9326
670.659	128.353		653.73	-22.3925
671.856	128.008		654.885	-24.5437
673.054	127.884		656.039	-28.5305
674.252	128.158		657.194	-31.1218
675.449	128.185		658.348	-31.8456
676.647	126.89		659.503	-30.5238
677.844	125.712		660.657	-26.9917
679.042	124.811		661.812	-23.4729
680.24	124.468		662.966	-20.6598
681.437	124.934		664.121	-21.192
682.635	125.255		665.275	-22.9059
683.832	125.078		666.43	-25.2451
685.03	124.501		667.584	-27.295
686.228	124.395		668.739	-28.4932
687.425	124.544		669.893	-28.9661
688.623	125.392		671.048	-29.7693
689.82	127.003		672.203	-31.2685
691.018	127.675		673.357	-32.6484
692.216	127.937		674.512	-35.9576
693.413	127.255		675.666	-39.3145
694.611	125.278		676.821	-41.4827
695.808	123.953		677.975	-43.6635
697.006	122.829		679.13	-44.4418
698.204	122.347		680.284	-44.3026
699.401	123.212		681.439	-44.9569
700.599	123.813		682.593	-46.1407
701.796	124.033		683.748	-48.3339
702.994	124.11		684.902	-51.0678
704.192	124.235		686.057	-52.043
705.389	124.47		687.211	-51.6049
706.587	125.147		688.366	-50.1851
707.784	125.529		689.52	-48.757
708.982	125.079		690.675	-49.5862
710.18	124.972		691.829	-50.8001
711.377	124.918		692.984	-51.4863
712.575	124.721		694.139	-50.7915
713.772	124.449		695.293	-48.8804
714.97	123.753		696.448	-48.4976
716.168	123.064		697.602	-50.7075
717.365	122.613		698.757	-54.7327
718.563	122.158		699.911	-58.6365
719.76	121.742		701.066	-60.2148
720.958	120.833		702.22	-59.1686
722.156	119.92		703.375	-58.2608
723.353	119.422		704.529	-57.6827
724.551	118.956		705.684	-59.0589
725.748	118.723		706.838	-60.1758
726.946	118.733		707.993	-59.46
728.144	118.317		709.147	-58.2049
729.341	117.444		710.302	-55.1901
730.539	117.27		711.456	-54.073
731.737	116.958		712.611	-53.1112
732.934	117.043		713.766	-52.2034
734.132	117.667		714.92	-52.6923
735.329	118.397		716.075	-54.0675
736.527	118.845		717.229	-56.8704
737.725	119.139		718.384	-60.0386
738.922	119.194		719.538	-61.6035
740.12	118.544		720.693	-62.0077
741.317	118.053		721.847	-61.3265
742.515	117.569		723.002	-60.5688
743.713	117.094		724.156	-62.3446
744.91	117.281		725.311	-63.8348
746.108	118.701		726.465	-65.3157
747.305	120.33		727.62	-66.8109
748.503	121.819		728.774	-67.4408
749.701	121.865		729.929	-68.611
750.898	119.989		731.083	-70.1729
752.096	118.53		732.238	-72.3631
753.293	116.96		733.393	-74.2263
754.491	116.523		734.547	-75.3642
755.689	117.163		735.702	-77.0754
756.886	117.186		736.856	-79.3553
758.084	117.551		738.011	-81.3735
759.281	117.421		739.165	-83.0174
760.479	116.993		740.32	-83.9476
761.677	116.096		741.474	-83.9064
762.874	114.938		742.629	-82.8207
764.072	113.939		743.783	-83.0585
765.269	113.931		744.938	-83.4938
766.467	115.185		746.092	-82.5636
767.665	116.759		747.247	-82.8238
768.862	118.052		748.401	-83.1667
770.06	118.128		749.556	-83.5519
771.258	117.13		750.71	-85.2438
772.455	115.865		751.865	-86.996
773.653	114.951		753.02	-86.7822
774.85	114.554		754.174	-86.8261
776.048	114.438		755.329	-84.1873
777.245	114.479		756.483	-80.4522
778.443	114.692		757.638	-77.4234
779.641	115.212		758.792	-74.9403
780.838	116.195		759.947	-74.6115
782.036	116.889		761.101	-75.9643
783.234	117.083		762.256	-78.4686
784.431	116.977		763.41	-82.9904
785.629	116.273		764.565	-84.5067
786.826	116.209		765.719	-85.2955
788.024	116.204		766.874	-86.1328
789.222	115.916		768.028	-85.1186
790.419	116.064		769.183	-88.6588
791.617	115.857		770.337	-90.4817
792.814	115.824		771.492	-90.5809
794.012	116.294		772.647	-89.3452
795.21	116.796		773.801	-83.575
796.407	117.482		774.956	-79.8392
797.605	118.001		776.11	-77.2831
798.802	117.961		777.265	-76.2933
800	117.51		778.419	-78.0562
801.198	117.371		779.574	-79.6654
802.395	117.464		780.728	-80.4033
803.593	117.502		781.883	-80.8755
804.79	117.458		783.037	-79.9233
805.988	116.826		784.192	-79.1246
807.186	116.526		785.346	-79.1444
808.383	116.482		786.501	-79.1957
809.581	116.369		787.655	-79.2475
810.778	116.37		788.81	-78.7387
811.976	116.051		789.964	-77.1586
813.174	115.991		791.119	-74.8938
814.371	115.955		792.274	-73.8181
815.569	115.489		793.428	-72.9189
816.766	114.713		794.583	-72.2871
817.964	114.059		795.737	-73.902
819.162	114.232		796.892	-74.9262
820.359	114.985		798.046	-76.0881
821.557	115.944		799.201	-77.7873
822.755	116.781		800.355	-75.9492
823.952	117.086		801.51	-72.9684
825.15	117.444		802.664	-69.7573
826.347	117.7		803.819	-65.8695
827.545	117.935		804.973	-64.2154
828.742	117.885		806.128	-63.4916
829.94	118.401		807.282	-63.4624
831.138	119.516		808.437	-64.6097
832.335	120.917		809.591	-67.8225
833.533	122.493		810.746	-69.9397
834.731	123.556		811.901	-71.029
835.928	123.345		813.055	-70.2998
837.126	122.584		814.21	-65.903
838.323	121.733		815.364	-63.7269
839.521	120.712		816.519	-62.8741
840.719	120.128		817.673	-63.044
841.916	119.955		818.828	-65.3972
843.114	119.8		819.982	-67.3831
844.311	119.306		821.137	-69.1623
845.509	119.587		822.291	-71.4452
846.707	119.746		823.446	-72.6384
847.904	120.104		824.6	-72.5953
849.102	120.877		825.755	-71.9865
850.299	120.902		826.909	-70.5523
851.497	120.658		828.064	-68.6416
852.695	119.915		829.218	-66.7854
853.892	119.013		830.373	-64.8957
855.09	118.504		831.528	-63.6549
856.287	117.561		832.682	-63.3537
857.485	116.642		833.837	-63.83
858.683	115.676		834.991	-65.1438
859.88	114.789		836.146	-66.1851
861.078	114.38		837.3	-67.0979
862.275	114.578		838.455	-66.9331
863.473	114.976		839.609	-66.043
864.671	115.361		840.764	-66.1252
865.868	116.187		841.918	-65.2691
867.066	117.432		843.073	-63.6123
868.263	118.422		844.227	-62.4872
869.461	119.477		845.382	-61.0614
870.659	120.382		846.536	-61.3053
871.856	120.694		847.691	-62.5665
873.054	121.346		848.845	-63.4683
874.252	122.078		850	-63.6666
875.449	122.863		851.155	-63.2258
876.647	123.265		852.309	-63.8526
877.844	123.686		853.464	-66.0369
879.042	123.491		854.618	-68.8257
880.24	123.188		855.773	-69.523
881.437	122.885		856.927	-67.7268
882.635	122.445		858.082	-64.305
883.832	121.555		859.236	-60.4169
885.03	120.606		860.391	-58.9791
886.228	119.592		861.545	-59.67
887.425	119.08		862.7	-60.4272
888.623	119.501		863.854	-60.0001
889.82	119.446		865.009	-58.5363
891.018	119.516		866.163	-56.1982
892.216	119.648		867.318	-54.4744
893.413	119.316		868.472	-54.0403
894.611	119.72		869.627	-54.6825
895.808	119.535		870.782	-55.9747
897.006	118.87		871.936	-57.3546
898.204	118.494		873.091	-58.9948
899.401	117.549		874.245	-59.6127
900.599	117.424		875.4	-59.8869
901.796	117.318		876.554	-61.5037
902.994	116.829		877.709	-64.659
904.192	116.997		878.863	-69.7708
905.389	116.477		880.018	-74.622
906.587	116.05		881.172	-77.1259
907.784	116.047		882.327	-76.6381
908.982	116.038		883.481	-72.512
910.18	116.945		884.636	-67.0732
911.377	118.202		885.79	-63.3981
912.575	119.159		886.945	-59.1103
913.772	119.851		888.099	-57.7282
914.97	120.034		889.254	-57.3724
916.168	120.003		890.409	-58.3846
917.365	119.08		891.563	-60.5875
918.563	117.44		892.718	-61.4077
919.76	115.335		893.872	-62.8146
920.958	113.097		895.027	-65.0848
922.156	112.607		896.181	-66.1526
923.353	113.876		897.336	-68.5659
924.551	116.059		898.49	-70.7167
925.748	118.265		899.645	-70.8919
926.946	118.994		900.799	-70.8538
928.144	118.389		901.954	-69.544
929.341	117.194		903.108	-67.4949
930.539	116.252		904.263	-66.7151
931.737	116.322		905.417	-66.526
932.934	116.203		906.572	-66.8612
934.132	116.734		907.726	-67.4101
935.329	117.49		908.881	-67.0833
936.527	117.625		910.036	-66.6675
937.725	118.445		911.19	-64.5874
938.922	118.031		912.345	-63.1596
940.12	116.728		913.499	-63.4035
941.317	115.756		914.654	-64.7717
942.515	114.906		915.808	-70.4226
943.713	114.951		916.963	-75.5128
944.91	115.272		918.117	-78.5126
946.108	115.608		919.272	-79.1779
947.305	115.827		920.426	-76.2877
948.503	115.873		921.581	-74.4609
949.701	116.48		922.735	-74.5368
950.898	117.395		923.89	-76.547
952.096	118.179		925.044	-78.5029
953.293	118.616		926.199	-79.3811
954.491	118.428		927.353	-77.946
955.689	116.553		928.508	-75.4712
956.886	114.96		929.663	-74.5784
958.084	113.946		930.817	-71.0793
959.281	113.53		931.972	-69.1135
960.479	115.256		933.126	-68.5934
961.677	116.698		934.281	-67.5126
962.874	117.997		935.435	-70.1085
964.072	118.348		936.59	-72.8187
965.269	117.276		937.744	-74.4185
966.467	116.301		938.899	-74.6148
967.665	115.54		940.053	-74.6016
968.862	115.453		941.208	-74.0549
970.06	116.028		942.362	-74.3407
971.258	116.738		943.517	-75.8949
972.455	116.388		944.671	-75.9228
973.653	116.087		945.826	-74.287
974.85	115.199		946.98	-71.6959
976.048	113.858		948.135	-67.6861
977.245	112.987		949.29	-63.5193
978.443	112.53		950.444	-61.0672
979.641	113.021		951.599	-58.2804
980.838	114.26		952.753	-56.1333
982.036	115.852		953.908	-56.0765
983.234	116.723		955.062	-56.5104
984.431	117.657		956.217	-58.6286
985.629	118.314		957.371	-60.9745
986.826	118.793		958.526	-60.9467
988.024	118.863		959.68	-58.2996
989.222	118.143		960.835	-55.4798
990.419	117.285		961.989	-53.3486
991.617	116.946		963.144	-54.6769
992.814	117.442		964.298	-60.5827
994.012	117.883		965.453	-65.6049
995.21	118.148		966.607	-69.3798
996.407	117.639		967.762	-70.219
997.605	117.016		968.917	-66.8162
998.802	117.075		970.071	-65.3701
1000	117.094		971.226	-65.0523
			972.38	-66.1802
			973.535	-68.6234
			974.689	-68.3953
			975.844	-66.6245
			976.998	-64.2964
			978.153	-61.1626
			979.307	-60.1295
			980.462	-59.2077
			981.616	-57.7355
			982.771	-57.7098
			983.925	-56.6246
			985.08	-57.9999
			986.234	-60.1077
			987.389	-61.3799
			988.544	-63.5502
			989.698	-62.14
			990.853	-60.3053
			992.007	-58.6611
			993.162	-54.7593
			994.316	-53.1482
			995.471	-52.5624
			996.625	-52.5383
			997.78	-54.8615
			998.934	-56.6134
			1000.09	-56.73

## Sheet: Fig.1i
810	17880.8	17701.7	17701.7	17701.7	17701.8	17701.7	17701.8		810.6	11449	11416.5	11416.5	11416.5	11416.5	11416.5	11416.5
809.9	17800.1	17701.4	17701.4	17701.4	17701.4	17701.4	17701.4		810.5	11433.7	11411.5	11411.5	11411.5	11411.6	11411.5	11411.6
809.8	17687.3	17701.1	17701.1	17701.1	17701.2	17701.1	17701.2		810.4	11345.9	11407.7	11407.7	11407.7	11407.7	11407.7	11407.7
809.7	17584.5	17700.8	17700.8	17700.8	17701	17700.8	17701		810.3	11514.5	11404.7	11404.7	11404.7	11404.7	11404.7	11404.7
809.6	17726.8	17700.6	17700.6	17700.6	17700.8	17700.6	17700.8		810.2	11540.3	11402.7	11402.7	11402.7	11402.8	11402.7	11402.8
809.5	17797	17700.4	17700.4	17700.4	17700.6	17700.4	17700.6		810.1	11348.1	11401.4	11401.4	11401.4	11401.5	11401.4	11401.5
809.4	17806.7	17700.1	17700.1	17700.1	17700.3	17700.1	17700.3		810	11371.5	11400.5	11400.5	11400.5	11400.6	11400.5	11400.6
809.3	17812.8	17699.5	17699.5	17699.5	17699.7	17699.5	17699.7		809.9	11307.1	11400.2	11400.2	11400.2	11400.3	11400.2	11400.3
809.2	17916	17698.8	17698.8	17698.8	17699.1	17698.8	17699.1		809.8	11457.3	11399.9	11399.9	11399.9	11400.1	11399.9	11400.1
809.1	17800.1	17698.2	17698.2	17698.2	17698.6	17698.2	17698.6		809.7	11539.8	11399.7	11399.7	11399.7	11399.9	11399.7	11399.9
809	17678.4	17697.7	17697.7	17697.7	17698.2	17697.7	17698.2		809.6	11324	11399.3	11399.3	11399.3	11399.5	11399.3	11399.5
808.9	17802.4	17697.1	17697.1	17697.1	17697.8	17697.1	17697.8		809.5	11602.4	11398.7	11398.7	11398.7	11399	11398.7	11399
808.8	17754.5	17696.7	17696.7	17696.7	17697.5	17696.7	17697.5		809.4	11490.8	11398.1	11398.1	11398.1	11398.5	11398.1	11398.5
808.7	17770.7	17696.3	17696.3	17696.3	17697.3	17696.3	17697.3		809.3	11361.5	11397.7	11397.7	11397.7	11398.2	11397.7	11398.2
808.6	17740.7	17695.9	17695.9	17695.9	17697.1	17695.9	17697.1		809.2	11406.8	11397.1	11397.1	11397.1	11397.6	11397.1	11397.6
808.5	17739	17695.5	17695.5	17695.5	17696.9	17695.5	17696.9		809.1	11564.5	11396.5	11396.5	11396.5	11397.2	11396.5	11397.2
808.4	17855.5	17694.9	17694.9	17694.9	17696.7	17694.9	17696.7		809	11468	11395.8	11395.8	11395.8	11396.7	11395.8	11396.7
808.3	17883	17694.2	17694.2	17694.2	17696.5	17694.2	17696.5		808.9	11647.9	11394.7	11394.7	11394.7	11395.8	11394.7	11395.8
808.2	17874.5	17693.5	17693.5	17693.5	17696.3	17693.5	17696.3		808.8	11728.8	11393.4	11393.4	11393.4	11394.7	11393.4	11394.7
808.1	17735.6	17692.8	17692.8	17692.8	17696.1	17692.8	17696.1		808.7	11597.3	11392.3	11392.3	11392.3	11393.8	11392.3	11393.8
808	17853.4	17692	17692	17692	17696.1	17692	17696.1		808.6	11449.6	11391.1	11391.1	11391.1	11393	11391.1	11393
807.9	17847	17691.3	17691.3	17691.3	17696.2	17691.3	17696.2		808.5	11396.6	11390.3	11390.3	11390.3	11392.6	11390.3	11392.6
807.8	17867.7	17690.6	17690.6	17690.6	17696.6	17690.6	17696.6		808.4	11345.8	11389.7	11389.7	11389.7	11392.5	11389.7	11392.5
807.7	17796	17689.7	17689.7	17689.7	17697	17689.7	17697		808.3	11526.9	11389.2	11389.2	11389.2	11392.6	11389.2	11392.6
807.6	17912.4	17688.9	17688.9	17688.9	17697.7	17688.9	17697.7		808.2	11454.7	11388.7	11388.7	11388.7	11392.8	11388.7	11392.8
807.5	17809.1	17688.1	17688.1	17688.1	17698.6	17688.1	17698.6		808.1	11550.4	11388	11388	11388	11393	11388	11393
807.4	17842.3	17687.4	17687.4	17687.4	17700	17687.4	17700		808	11456.3	11387.1	11387.1	11387.1	11393	11387.1	11393
807.3	17744.6	17686.5	17686.5	17686.5	17701.5	17686.5	17701.5		807.9	11631.4	11386.1	11386.1	11386.1	11393.2	11386.1	11393.2
807.2	18011	17685.6	17685.6	17685.6	17703.5	17685.6	17703.5		807.8	11551.5	11385	11385	11385	11393.5	11385	11393.5
807.1	17927.9	17684.6	17684.6	17684.6	17705.8	17684.6	17705.8		807.7	11595.8	11383.6	11383.6	11383.6	11393.7	11383.6	11393.7
807	17947.9	17683.3	17683.3	17683.3	17708.4	17683.3	17708.4		807.6	11742.4	11382.1	11382.1	11382.1	11394.1	11382.1	11394.1
806.9	18135.8	17681.8	17681.8	17681.8	17711.4	17681.8	17711.4		807.5	11621.6	11380.7	11380.7	11380.7	11395	11380.7	11395
806.8	18008.1	17680.4	17680.4	17680.4	17715.2	17680.4	17715.2		807.4	11477.8	11379.3	11379.3	11379.3	11396.2	11379.3	11396.2
806.7	17930.8	17678.9	17678.9	17678.9	17719.7	17678.9	17719.7		807.3	11556	11378	11378	11378	11398	11378	11398
806.6	17978.5	17677.4	17677.4	17677.4	17725.1	17677.4	17725.1		807.2	11474.5	11376.9	11376.9	11376.9	11400.3	11376.9	11400.3
806.5	17961.2	17676.1	17676.1	17676.1	17731.8	17676.1	17731.8		807.1	11605.6	11375.7	11375.7	11375.7	11403.2	11375.7	11403.2
806.4	17822.9	17674.8	17674.8	17674.8	17739.5	17674.8	17739.5		807	11633.5	11374.4	11374.4	11374.4	11406.6	11374.4	11406.6
806.3	18033	17673.4	17673.4	17673.4	17748.4	17673.4	17748.4		806.9	11620.9	11373.1	11373.1	11373.1	11410.7	11373.1	11410.7
806.2	18108.6	17671.8	17671.8	17671.8	17758.4	17671.8	17758.4		806.8	11501.8	11371.4	11371.4	11371.4	11415.1	11371.4	11415.1
806.1	18156.6	17670.1	17670.1	17670.1	17769.8	17670.1	17769.8		806.7	11933.2	11369.6	11369.6	11369.6	11420.3	11369.6	11420.3
806	18115.7	17668.3	17668.3	17668.3	17782.8	17668.3	17782.8		806.6	11594.2	11367.8	11367.8	11367.8	11426.4	11367.8	11426.4
805.9	17916.5	17666.5	17666.5	17666.5	17797.5	17666.5	17797.5		806.5	11714.8	11365.9	11365.9	11365.9	11433.7	11365.9	11433.7
805.8	18003.5	17664.7	17664.7	17664.7	17814.2	17664.7	17814.2		806.4	11570.8	11363.9	11363.9	11363.9	11441.8	11363.9	11441.8
805.7	18107.5	17663	17663	17663	17832.9	17663	17832.9		806.3	11750.4	11362.1	11362.1	11362.1	11451.5	11362.1	11451.5
805.6	18110.6	17661.3	17661.3	17661.3	17853.9	17661.3	17853.9		806.2	11601.1	11360.2	11360.2	11360.2	11462.6	11360.2	11462.6
805.5	18015.1	17659.4	17659.4	17659.4	17876.9	17659.4	17876.9		806.1	11701.9	11358.1	11358.1	11358.1	11474.9	11358.1	11474.9
805.4	18198.7	17657.2	17657.2	17657.2	17902.2	17657.2	17902.2		806	11934.5	11355.9	11355.9	11355.9	11488.9	11355.9	11488.9
805.3	18222.7	17655	17655	17655	17930	17655	17930		805.9	11597.5	11353.9	11353.9	11353.9	11504.7	11353.9	11504.7
805.2	18189.1	17652.7	17652.7	17652.7	17960.2	17652.7	17960.2		805.8	11655.9	11351.3	11351.3	11351.3	11521.9	11351.3	11521.9
805.1	18279.1	17650	17650	17650	17992.8	17650	17992.8		805.7	12044.2	11348.4	11348.4	11348.4	11540.9	11348.4	11540.9
805	18406.4	17647.1	17647.1	17647.1	18027.9	17647.1	18027.9		805.6	11997.4	11345.5	11345.5	11345.5	11561.9	11345.5	11561.9
804.9	18489.7	17644.1	17644.1	17644.1	18065.5	17644.1	18065.5		805.5	11963.8	11342.3	11342.3	11342.3	11584.9	11342.3	11584.9
804.8	18324.7	17640.9	17640.9	17640.9	18105.6	17640.9	18105.6		805.4	11889	11338.7	11338.7	11338.7	11610	11338.7	11610
804.7	18451.6	17637.5	17637.5	17637.5	18148	17637.5	18148		805.3	11921.1	11335.1	11335.1	11335.1	11637.4	11335.1	11637.4
804.6	18476.2	17634.1	17634.1	17634.1	18192.9	17634.1	18192.9		805.2	12075.5	11331.4	11331.4	11331.4	11667.1	11331.4	11667.1
804.5	18369.7	17630.7	17630.7	17630.7	18240	17630.7	18240		805.1	12130.9	11327.5	11327.5	11327.5	11699.3	11327.5	11699.3
804.4	18461.9	17627.1	17627.1	17627.1	18288.8	17627.1	18288.8		805	12061.6	11323.5	11323.5	11323.5	11733.9	11323.5	11733.9
804.3	18608.2	17623.2	17623.2	17623.2	18338.9	17623.2	18338.9		804.9	11941.9	11319.5	11319.5	11319.5	11771	11319.5	11771
804.2	18772.8	17619.1	17619.1	17619.1	18390.3	17619.1	18390.3		804.8	11985	11315.2	11315.2	11315.2	11810.3	11315.2	11810.3
804.1	18593.4	17615	17615	17615	18442.3	17615	18442.3		804.7	12263.7	11311	11311	11311	11852	11311	11852
804	18453	17610.7	17610.7	17610.7	18494.4	17610.7	18494.4		804.6	12043.6	11307	11307	11307	11896	11307	11896
803.9	18757.1	17606.3	17606.3	17606.3	18546.2	17606.3	18546.2		804.5	11912.5	11302.7	11302.7	11302.7	11941.9	11302.7	11941.9
803.8	18661.6	17602	17602	17602	18597.3	17602	18597.3		804.4	12083.7	11298.4	11298.4	11298.4	11989.5	11298.4	11989.5
803.7	18596.9	17597.5	17597.5	17597.5	18646.6	17597.5	18646.6		804.3	12074.1	11294.3	11294.3	11294.3	12038.7	11294.3	12038.7
803.6	18849.4	17592.6	17592.6	17592.6	18693.4	17592.6	18693.4		804.2	12026.9	11290	11290.1	11290	12089	11290	12089
803.5	18858.1	17587.6	17587.6	17587.6	18737.2	17587.6	18737.3		804.1	12129.1	11285.3	11285.3	11285.3	12139.5	11285.3	12139.5
803.4	18864.6	17582.5	17582.5	17582.5	18777.3	17582.5	18777.4		804	12363.6	11280.4	11280.4	11280.4	12190	11280.4	12190
803.3	18846	17577.2	17577.2	17577.2	18813	17577.2	18813.1		803.9	12211.4	11275.2	11275.2	11275.2	12240	11275.2	12240
803.2	18758.8	17571.9	17571.9	17571.9	18843.9	17571.9	18843.9		803.8	12358.7	11269.8	11269.8	11269.8	12288.9	11269.8	12288.9
803.1	18823.8	17566.6	17566.6	17566.6	18869.3	17566.6	18869.3		803.7	12244.3	11264	11264	11264	12336.1	11264	12336.1
803	18847.3	17561.2	17561.3	17561.2	18888.7	17561.2	18888.8		803.6	12428.1	11258.4	11258.4	11258.4	12381.6	11258.4	12381.6
802.9	18865.3	17556	17556.1	17556	18901.8	17556	18901.9		803.5	12098.7	11252.9	11252.9	11252.9	12424.4	11252.9	12424.5
802.8	18760.9	17550.5	17550.6	17550.5	18908	17550.5	18908.1		803.4	12161.1	11247.2	11247.3	11247.2	12464	11247.2	12464.1
802.7	18971.2	17544.9	17545.1	17544.9	18907.2	17544.9	18907.4		803.3	12415.4	11241.6	11241.7	11241.6	12499.7	11241.6	12499.7
802.6	18937.5	17539.3	17539.5	17539.3	18899.4	17539.3	18899.6		803.2	12265.9	11235.9	11236	11235.9	12530.9	11235.9	12531
802.5	18867	17533.6	17533.9	17533.6	18884.6	17533.6	18884.9		803.1	12441.8	11229.5	11229.6	11229.5	12556.5	11229.5	12556.6
802.4	18904.4	17527.9	17528.4	17527.9	18863	17527.9	18863.5		803	12680.9	11222.6	11222.8	11222.6	12576.1	11222.6	12576.3
802.3	18713	17522.5	17523.1	17522.5	18835.2	17522.5	18835.8		802.9	12644.4	11215.5	11215.8	11215.5	12589.8	11215.5	12590
802.2	18725.8	17517.2	17518	17517.2	18801.3	17517.2	18802.2		802.8	12580.9	11208	11208.3	11208	12596.8	11208	12597.1
802.1	18682	17512.1	17513.2	17512.1	18762.1	17512.1	18763.2		802.7	12591.7	11200.5	11200.9	11200.5	12597.5	11200.5	12597.9
802	18569.4	17507.3	17508.7	17507.3	18718.1	17507.3	18719.5		802.6	12443.7	11193.1	11193.6	11193.1	12591.7	11193.1	12592.2
801.9	18563.7	17502.5	17504.3	17502.5	18669.5	17502.5	18671.4		802.5	12557.3	11185.8	11186.4	11185.8	12579.5	11185.8	12580.1
801.8	18678.7	17497.7	17500.1	17497.7	18617.2	17497.7	18619.6		802.4	12513.2	11178.5	11179.3	11178.5	12560.8	11178.5	12561.6
801.7	18641.9	17492.9	17496	17492.9	18561.7	17492.9	18564.8		802.3	12536.4	11171.1	11172.2	11171.1	12535.8	11171.1	12536.8
801.6	18747.8	17487.9	17491.9	17487.9	18503.6	17487.9	18507.6		802.2	12572	11164	11165.4	11164	12505	11164	12506.3
801.5	18774.9	17482.9	17488	17482.9	18443.7	17482.9	18448.8		802.1	12228.7	11157.3	11159	11157.3	12469	11157.3	12470.7
801.4	18544.9	17477.9	17484.4	17477.9	18382.8	17477.9	18389.3		802	12080.1	11150.7	11152.8	11150.7	12427.8	11150.7	12430
801.3	18585.3	17473.2	17481.4	17473.2	18321.6	17473.2	18329.9		801.9	12486	11144.1	11146.8	11144.1	12382	11144.1	12384.7
801.2	18381	17468.5	17479	17468.5	18260.7	17468.5	18271.1		801.8	12393	11137.9	11141.3	11137.9	12332.5	11137.9	12335.9
801.1	18532.3	17464.2	17477.4	17464.2	18200.6	17464.2	18213.8		801.7	12180.8	11131.8	11136.1	11131.8	12279.6	11131.8	12283.8
801	18415.2	17460.1	17476.6	17460.1	18141.9	17460.1	18158.4		801.6	12125.7	11125.6	11130.9	11125.6	12223.6	11125.6	12228.9
800.9	18241.3	17456.2	17476.7	17456.2	18084.9	17456.2	18105.4		801.5	12127.2	11119.8	11126.4	11119.8	12165.7	11119.8	12172.2
800.8	18399	17452.1	17477.7	17452.1	18029.6	17452.1	18055.1		801.4	12115.4	11114.2	11122.3	11114.2	12106.3	11114.2	12114.4
800.7	18457.1	17448.1	17479.7	17448.1	17976.4	17448.1	18008		801.3	12168.3	11108.7	11118.7	11108.7	12045.9	11108.7	12055.9
800.6	18495.2	17444.2	17483.1	17444.2	17925.8	17444.2	17964.7		801.2	12056.3	11103.2	11115.4	11103.2	11985	11103.2	11997.3
800.5	18254	17440.3	17488	17440.3	17877.6	17440.3	17925.3		801.1	12114.4	11097.7	11112.7	11097.7	11924.2	11097.7	11939.2
800.4	18212.6	17436.4	17494.7	17436.4	17832.1	17436.4	17890.4		801	12035.6	11092.4	11110.6	11092.4	11864	11092.4	11882.2
800.3	18363.7	17432.6	17503.5	17432.6	17789.3	17432.6	17860.2		800.9	11966.4	11087.3	11109.5	11087.3	11805	11087.3	11827.1
800.2	18290.6	17429.1	17514.9	17429.1	17749.5	17429.1	17835.3		800.8	11854.5	11082.6	11109.4	11082.6	11747.5	11082.6	11774.4
800.1	18197	17425.6	17529	17425.6	17712.5	17425.6	17815.8		800.7	11782.5	11078	11110.4	11078	11691.9	11078	11724.3
800	18192.9	17422	17546	17422	17677.9	17422	17801.9		800.6	11877	11073.6	11112.6	11073.6	11638.4	11073.6	11677.3
799.9	18362.5	17418.5	17566.6	17418.5	17646	17418.5	17794.2		800.5	11879.3	11069.5	11116.2	11069.5	11587.2	11069.5	11633.9
799.8	18180.6	17415.2	17591.2	17415.2	17616.8	17415.2	17792.9		800.4	11682.2	11065.3	11121	11065.3	11538.3	11065.3	11594
799.7	18052.5	17411.8	17620.2	17411.8	17590	17411.8	17798.4		800.3	11926.3	11060.7	11127	11060.7	11491.4	11060.7	11557.7
799.6	18170.4	17408.5	17654	17408.5	17565.3	17408.5	17810.8		800.2	12076.2	11056.5	11135.1	11056.5	11447.3	11056.5	11525.9
799.5	18241.8	17405.3	17693.1	17405.3	17542.9	17405.3	17830.7		800.1	11560.1	11052.7	11145.5	11052.7	11406.2	11052.7	11499
799.4	18178	17401.9	17737.8	17401.9	17522.3	17401.9	17858.2		800	11460.8	11049.1	11158.4	11049.1	11367.8	11049.1	11477.1
799.3	18338.2	17398.3	17788.4	17398.3	17503.4	17398.3	17893.4		799.9	11434.6	11045.7	11173.9	11045.7	11332.2	11045.7	11460.3
799.2	18269	17394.6	17845.4	17394.6	17485.9	17394.6	17936.7		799.8	11697.8	11042.7	11192.5	11042.7	11299.4	11042.7	11449.1
799.1	18403.1	17390.8	17909.2	17390.8	17469.9	17390.8	17988.3		799.7	11726.7	11039.4	11213.7	11039.4	11268.6	11039.4	11443
799	18287.6	17386.8	17980	17386.8	17455.2	17386.8	18048.4		799.6	11868.7	11035.7	11237.9	11035.7	11239.8	11035.7	11442
798.9	18339.7	17382.7	18057.9	17382.7	17441.6	17382.7	18116.8		799.5	11804.4	11031.5	11265.2	11031.5	11212.8	11031.5	11446.5
798.8	18543.7	17378.1	18142.8	17378.1	17428.7	17378.1	18193.4		799.4	11811.6	11027.3	11296.4	11027.3	11187.8	11027.3	11456.8
798.7	18727.9	17373.4	18234.8	17373.4	17416.8	17373.4	18278.1		799.3	11741.7	11023.2	11331.8	11023.2	11164.8	11023.2	11473.4
798.6	18574.8	17368.5	18333.4	17368.5	17405.5	17368.5	18370.4		799.2	11640.3	11019.2	11371.8	11019.2	11143.9	11019.2	11496.5
798.5	18553	17363.1	18438	17363.1	17394.6	17363.1	18469.5		799.1	11668.2	11015.1	11416.4	11015.1	11124.5	11015.1	11525.8
798.4	18882.1	17357.6	18548.1	17357.6	17384.3	17357.6	18574.9		799	11932.2	11011	11465.9	11011	11106.7	11011	11561.6
798.3	18747.3	17351.9	18662.9	17351.9	17374.5	17351.9	18685.5		798.9	11829.5	11006.6	11520.2	11006.6	11090.1	11006.6	11603.8
798.2	18791.9	17345.9	18780.8	17345.9	17365	17345.9	18799.8		798.8	11977.4	11001.8	11579.4	11001.8	11074.5	11001.8	11652.1
798.1	19002.2	17339.4	18900.1	17339.4	17355.4	17339.4	18916.2		798.7	11944.3	10996.9	11643.7	10996.9	11060	10996.9	11706.8
798	19163.6	17332.6	19019.5	17332.6	17346	17332.6	19033		798.6	11817.1	10991.9	11713.2	10991.9	11046.5	10991.9	11767.8
797.9	19149.9	17325.3	19136.8	17325.3	17336.5	17325.3	19148.1		798.5	11922	10986.5	11787.3	10986.5	11033.6	10986.5	11834.4
797.8	19349.9	17317.6	19249.9	17317.6	17327	17317.6	19259.3		798.4	12252.6	10980.9	11866.1	10980.9	11021.4	10980.9	11906.6
797.7	19297.8	17309.4	19356.7	17309.4	17317.2	17309.4	19364.5		798.3	12183.8	10974.8	11948.9	10974.8	11009.6	10974.8	11983.7
797.6	19500.9	17300.9	19454.8	17300.9	17307.4	17300.9	19461.3		798.2	12310.4	10968.1	12035.1	10968.1	10997.9	10968.1	12064.9
797.5	19518.8	17291.9	19542	17291.9	17297.3	17291.9	19547.4		798.1	12395.7	10960.9	12124.2	10960.9	10986.3	10960.9	12149.6
797.4	19717.8	17282.9	19616.6	17282.9	17287.3	17282.9	19621		798	12377.5	10953.3	12215.5	10953.3	10975	10953.3	12237.1
797.3	19320.9	17273.7	19676.2	17273.7	17277.3	17273.7	19679.9		797.9	12538.7	10945.6	12308.3	10945.6	10963.9	10945.6	12326.7
797.2	19542.8	17264.5	19719.6	17264.5	17267.4	17264.5	19722.6		797.8	12347.5	10937.5	12401.4	10937.5	10953.1	10937.5	12417
797.1	19506.1	17255.1	19745.3	17255.1	17257.5	17255.1	19747.7		797.7	12564.9	10929.1	12493.6	10929.1	10942.3	10929.1	12506.8
797	19598.1	17245.6	19752.4	17245.6	17247.6	17245.6	19754.4		797.6	12651.1	10920.4	12583.7	10920.4	10931.5	10920.4	12594.7
796.9	19796.3	17235.7	19740.1	17235.7	17237.3	17235.7	19741.7		797.5	12658.6	10911.4	12670.1	10911.4	10920.7	10911.4	12679.4
796.8	19841.1	17225.6	19708.7	17225.6	17226.9	17225.6	19710		797.4	12790.7	10902	12751.4	10902	10909.7	10902	12759.2
796.7	19759.3	17215.2	19658.8	17215.2	17216.2	17215.2	19659.9		797.3	12732.7	10892.1	12826.1	10892.1	10898.6	10892.1	12832.6
796.6	19759.8	17205	19591.7	17205	17205.8	17205	19592.6		797.2	12942.1	10881.9	12892.9	10881.9	10887.3	10881.9	12898.3
796.5	19416.6	17194.8	19508.8	17194.8	17195.4	17194.8	19509.5		797.1	12913.8	10871.3	12950.4	10871.3	10875.8	10871.3	12954.9
796.4	19651.7	17184.8	19412	17184.8	17185.3	17184.8	19412.5		797	12907.1	10860.9	12997.7	10860.9	10864.7	10860.9	13001.4
796.3	19516.5	17175.2	19303.3	17175.2	17175.6	17175.2	19303.8		796.9	12627.5	10850.3	13033.4	10850.3	10853.4	10850.3	13036.5
796.2	19321.9	17166.1	19185.3	17166.1	17166.4	17166.1	19185.6		796.8	12907.4	10839.5	13056.7	10839.5	10842.1	10839.5	13059.2
796.1	19086.3	17157.3	19059.9	17157.3	17157.5	17157.3	19060.2		796.7	13011.2	10828.5	13066.7	10828.5	10830.6	10828.5	13068.8
796	18985.1	17149.1	18929.7	17149.1	17149.3	17149.1	18929.9		796.6	13160.6	10817.3	13063.2	10817.3	10819	10817.3	13064.9
795.9	18849.5	17141.4	18796.9	17141.4	17141.6	17141.4	18797.1		796.5	12936.3	10805.9	13045.9	10805.9	10807.3	10805.9	13047.3
795.8	18825.2	17134.3	18663.5	17134.3	17134.4	17134.3	18663.6		796.4	12795.1	10794.6	13015.1	10794.6	10795.7	10794.6	13016.2
795.7	18666.9	17127.8	18531.5	17127.9	17128	17127.8	18531.6		796.3	12851	10783.1	12971.1	10783.1	10784	10783.1	12972.1
795.6	18221.1	17122	18402.4	17122	17122	17122	18402.5		796.2	13079.2	10771.7	12914.9	10771.7	10772.4	10771.7	12915.6
795.5	18287.4	17116.4	18277.6	17116.4	17116.5	17116.4	18277.6		796.1	13031.8	10760.2	12847	10760.2	10760.8	10760.2	12847.6
795.4	18378.3	17111.3	18158.2	17111.4	17111.4	17111.3	18158.2		796	12938.9	10748.9	12769	10748.9	10749.4	10748.9	12769.5
795.3	18203.2	17107	18045.4	17107	17107	17107	18045.4		795.9	12557	10737.7	12681.8	10737.7	10738.1	10737.7	12682.2
795.2	17813.7	17103	17939.5	17103	17103	17103	17939.5		795.8	12762.8	10727.1	12587.5	10727.1	10727.4	10727.1	12587.8
795.1	17765.9	17099.4	17841	17099.4	17099.4	17099.4	17841.1		795.7	12405.6	10717.1	12487.4	10717.1	10717.4	10717.1	12487.7
795	17697.8	17096.6	17750.7	17096.6	17096.6	17096.6	17750.7		795.6	12427.3	10707.8	12383.2	10707.8	10708	10707.8	12383.4
794.9	17431.1	17094.5	17668.3	17094.5	17094.5	17094.5	17668.3		795.5	12262.7	10698.9	12275.8	10698.9	10699	10698.9	12276
794.8	17406.5	17092.8	17593.6	17092.8	17092.8	17092.8	17593.7		795.4	12147	10690.6	12167.2	10690.6	10690.8	10690.6	12167.3
794.7	17209.2	17091.5	17526.5	17091.5	17091.5	17091.5	17526.5		795.3	12031.4	10683	12058.4	10683	10683.1	10683	12058.5
794.6	17296.4	17090.5	17466.4	17090.6	17090.5	17090.5	17466.5		795.2	11820.4	10676.1	11950.8	10676.1	10676.2	10676.1	11950.9
794.5	17288	17089.5	17412.8	17089.6	17089.5	17089.5	17412.8		795.1	11696.4	10669.9	11845.5	10670	10670	10669.9	11845.6
794.4	17518.3	17088.8	17365.5	17088.8	17088.8	17088.8	17365.5		795	11517.8	10664.4	11743.3	10664.4	10664.4	10664.4	11743.3
794.3	17035.7	17088.1	17323.8	17088.2	17088.1	17088.1	17323.9		794.9	11557	10659.6	11645.1	10659.6	10659.6	10659.6	11645.2
794.2	17129	17087.5	17287.4	17087.6	17087.5	17087.5	17287.5		794.8	11260.5	10655.2	11551.3	10655.2	10655.2	10655.2	11551.3
794.1	17187.6	17087.2	17256	17087.4	17087.2	17087.2	17256.1		794.7	11437.4	10651.5	11462.6	10651.5	10651.5	10651.5	11462.6
794	16872.7	17087	17228.8	17087.2	17087	17087	17228.9		794.6	11039	10648.2	11379.1	10648.2	10648.2	10648.2	11379.2
793.9	17211.2	17086.7	17205.2	17086.9	17086.7	17086.7	17205.4		794.5	11054.3	10645.5	11301.4	10645.5	10645.5	10645.5	11301.4
793.8	17226	17086.2	17185	17086.5	17086.2	17086.2	17185.2		794.4	11011.5	10643.2	11229.1	10643.2	10643.2	10643.2	11229.2
793.7	17174.5	17085.8	17167.6	17086	17085.8	17085.8	17167.9		794.3	10920.6	10641.6	11163	10641.6	10641.6	10641.6	11163
793.6	17312	17085	17152.5	17085.4	17085	17085	17152.9		794.2	10658.2	10640.3	11102.3	10640.4	10640.3	10640.3	11102.4
793.5	17185.9	17084.2	17139.7	17084.6	17084.2	17084.2	17140.1		794.1	10765.3	10639.2	11046.9	10639.2	10639.2	10639.2	11046.9
793.4	17336.6	17083.2	17128.6	17083.7	17083.2	17083.2	17129.1		794	10951.5	10638.3	10996.8	10638.4	10638.4	10638.3	10996.8
793.3	17377.1	17082.2	17119.2	17082.8	17082.2	17082.2	17119.8		793.9	10671.4	10637.7	10951.5	10637.7	10637.7	10637.7	10951.6
793.2	17251.6	17081.3	17111.3	17082	17081.3	17081.3	17112		793.8	10795.8	10636.9	10910.6	10636.9	10636.9	10636.9	10910.7
793.1	17111.1	17080.3	17104.5	17081.2	17080.3	17080.3	17105.4		793.7	10740.2	10636.1	10874	10636.2	10636.1	10636.1	10874.1
793	17292.6	17079.5	17099	17080.6	17079.5	17079.5	17100		793.6	10765.4	10635.3	10841.2	10635.4	10635.3	10635.3	10841.3
792.9	17132.1	17078.8	17094.4	17080.1	17078.8	17078.8	17095.7		793.5	10965.1	10634.4	10812	10634.5	10634.4	10634.4	10812.1
792.8	17237.5	17078.2	17090.6	17079.7	17078.2	17078.2	17092.1		793.4	10756	10633.5	10786.2	10633.7	10633.5	10633.5	10786.3
792.7	17178.1	17077.5	17087.3	17079.3	17077.5	17077.5	17089.1		793.3	10765.8	10632.9	10763.5	10633	10632.9	10632.9	10763.7
792.6	17133.5	17076.8	17084.6	17079	17076.8	17076.8	17086.7		793.2	10560.6	10632.1	10743.6	10632.3	10632.1	10632.1	10743.8
792.5	17234.2	17076	17082.2	17078.6	17076	17076	17084.7		793.1	10845.4	10631.5	10726.3	10631.8	10631.5	10631.5	10726.6
792.4	17300.7	17075.2	17080	17078.2	17075.2	17075.2	17083		793	10750.5	10630.9	10711.1	10631.2	10630.9	10630.9	10711.5
792.3	17340.4	17074.1	17077.8	17077.6	17074.1	17074.1	17081.3		792.9	10873.7	10630.1	10697.8	10630.5	10630.1	10630.1	10698.2
792.2	17480.5	17072.9	17075.8	17077	17072.9	17072.9	17080		792.8	10852.8	10629.2	10686.1	10629.7	10629.2	10629.2	10686.6
792.1	17268.6	17071.8	17074	17076.7	17071.8	17071.8	17078.9		792.7	10708.7	10628.5	10676.2	10629.1	10628.5	10628.5	10676.8
792	17081.7	17070.7	17072.4	17076.4	17070.7	17070.7	17078.2		792.6	10589.9	10627.9	10667.8	10628.6	10627.9	10627.9	10668.5
791.9	17283.8	17069.7	17071	17076.4	17069.7	17069.7	17077.7		792.5	10702.1	10627.5	10660.7	10628.4	10627.5	10627.5	10661.6
791.8	17246.9	17068.8	17069.8	17076.6	17068.8	17068.8	17077.6		792.4	10657.5	10627.3	10654.8	10628.4	10627.3	10627.3	10655.9
791.7	17335.6	17067.8	17068.5	17076.9	17067.8	17067.8	17077.7		792.3	10654.1	10627	10649.7	10628.3	10627	10627	10651
791.6	17356.5	17066.6	17067.2	17077.2	17066.6	17066.6	17077.8		792.2	10533.1	10626.5	10645.2	10628	10626.5	10626.5	10646.7
791.5	17375.5	17065.2	17065.6	17077.5	17065.2	17065.2	17078		792.1	10816.4	10625.6	10641	10627.5	10625.6	10625.6	10642.9
791.4	17533.8	17063.6	17063.9	17078	17063.6	17063.6	17078.3		792	11011.5	10624.6	10637.1	10626.8	10624.6	10624.6	10639.4
791.3	17426.9	17062	17062.3	17078.7	17062	17062	17078.9		791.9	10823.8	10623.5	10633.8	10626.2	10623.5	10623.5	10636.5
791.2	17374.7	17060.3	17060.5	17079.5	17060.3	17060.3	17079.7		791.8	10698.6	10622.3	10630.6	10625.5	10622.3	10622.3	10633.9
791.1	17540.2	17058.4	17058.5	17080.6	17058.4	17058.4	17080.7		791.7	10657.7	10621.1	10627.9	10625	10621.1	10621.1	10631.7
791	17560.3	17056.6	17056.7	17082.1	17056.6	17056.6	17082.2		791.6	10779.3	10620	10625.4	10624.5	10620	10620	10630
790.9	17445.3	17054.7	17054.7	17084	17054.7	17054.7	17084		791.5	10984.5	10618.8	10623.2	10624.2	10618.8	10618.8	10628.6
790.8	17578.3	17052.6	17052.7	17086.2	17052.6	17052.6	17086.3		791.4	10815.4	10617.6	10621.1	10624	10617.6	10617.6	10627.5
790.7	17454.4	17050.7	17050.8	17089.2	17050.7	17050.7	17089.2		791.3	10766.1	10616	10618.8	10623.6	10616	10616	10626.4
790.6	17395.7	17048.8	17048.9	17092.8	17048.8	17048.8	17092.8		791.2	10968	10614.4	10616.6	10623.3	10614.4	10614.4	10625.5
790.5	17499.3	17046.8	17046.9	17096.9	17046.8	17046.8	17096.9		791.1	10833.2	10612.9	10614.6	10623.4	10612.9	10612.9	10625.1
790.4	17597.4	17044.7	17044.7	17101.7	17044.7	17044.7	17101.7		791	10864.9	10611.2	10612.5	10623.4	10611.2	10611.2	10624.8
790.3	17738.6	17042.6	17042.6	17107.2	17042.6	17042.6	17107.2		790.9	11037	10609.1	10610.2	10623.5	10609.1	10609.1	10624.5
790.2	17458.1	17040.4	17040.4	17113.7	17040.4	17040.4	17113.7		790.8	11088.4	10607	10607.9	10623.8	10607	10607	10624.6
790.1	17444.5	17038.3	17038.3	17121.1	17038.3	17038.3	17121.1		790.7	10957.3	10605	10605.6	10624.5	10605	10605	10625.1
790	17393.6	17036.1	17036.1	17129.5	17036.1	17036.1	17129.5		790.6	10819.6	10602.7	10603.3	10625.4	10602.7	10602.7	10625.9
789.9	17705.3	17033.9	17033.9	17139.1	17033.9	17033.9	17139.1		790.5	11005.9	10600.6	10601	10626.9	10600.6	10600.6	10627.3
789.8	17738.2	17031.5	17031.5	17149.8	17031.5	17031.5	17149.8		790.4	10957.4	10598.5	10598.8	10628.9	10598.5	10598.5	10629.2
789.7	17631.8	17029	17029	17161.7	17029	17029	17161.7		790.3	10987.3	10596.3	10596.6	10631.4	10596.3	10596.3	10631.7
789.6	17642.7	17026.3	17026.3	17174.8	17026.3	17026.3	17174.8		790.2	11071.9	10593.9	10594.1	10634.3	10593.9	10593.9	10634.5
789.5	17610.4	17023.6	17023.6	17189.5	17023.6	17023.6	17189.5		790.1	11034.2	10591.5	10591.7	10638	10591.5	10591.5	10638.1
789.4	17714.9	17020.8	17020.8	17205.7	17020.8	17020.8	17205.7		790	10946.2	10589.1	10589.2	10642.3	10589.1	10589.1	10642.5
789.3	17894.7	17017.8	17017.8	17223.4	17017.8	17017.8	17223.4		789.9	10969	10586.6	10586.7	10647.4	10586.6	10586.6	10647.5
789.2	17813.6	17014.6	17014.6	17242.9	17014.6	17014.6	17242.9		789.8	11114.1	10584.3	10584.3	10653.7	10584.3	10584.3	10653.7
789.1	17857	17011.3	17011.3	17264.1	17011.3	17011.3	17264.1		789.7	10846.2	10582	10582.1	10661	10582	10582	10661.1
789	17858.4	17007.8	17007.8	17287.2	17007.8	17007.8	17287.2		789.6	10939.1	10579.6	10579.6	10669.3	10579.6	10579.6	10669.3
788.9	17864.5	17004.3	17004.3	17312.5	17004.3	17004.3	17312.5		789.5	11094.5	10577	10577	10678.6	10577	10577	10678.7
788.8	17889.7	17000.7	17000.7	17339.7	17000.7	17000.7	17339.7		789.4	11142.9	10574.2	10574.2	10689.1	10574.2	10574.2	10689.1
788.7	18005.1	16996.9	16996.9	17369.2	16996.9	16996.9	17369.2		789.3	11274.6	10571	10571	10700.5	10571	10571	10700.5
788.6	18001.1	16993	16993	17400.8	16993	16993	17400.8		789.2	11307.9	10567.5	10567.5	10713.2	10567.5	10567.5	10713.2
788.5	18033.4	16988.7	16988.7	17434.3	16988.7	16988.7	17434.3		789.1	11175.3	10563.9	10563.9	10727.4	10563.9	10563.9	10727.4
788.4	18356	16984.2	16984.2	17470.1	16984.2	16984.2	17470.2		789	11181.2	10560.1	10560.1	10743.1	10560.1	10560.1	10743.1
788.3	18134.4	16979.4	16979.4	17508	16979.4	16979.4	17508		788.9	11307.9	10556.3	10556.3	10760.5	10556.3	10556.3	10760.6
788.2	18406.8	16974.4	16974.4	17548.1	16974.4	16974.4	17548.1		788.8	11361.2	10552.5	10552.5	10780.1	10552.5	10552.5	10780.1
788.1	18243	16969.4	16969.4	17590.5	16969.4	16969.4	17590.5		788.7	11121.4	10548.7	10548.7	10801.5	10548.7	10548.7	10801.5
788	17999.5	16964.5	16964.5	17635.3	16964.5	16964.5	17635.3		788.6	11247	10544.8	10544.8	10824.9	10544.8	10544.8	10824.9
787.9	18180	16959.5	16959.4	17682.1	16959.4	16959.4	17682.1		788.5	11301.7	10540.6	10540.6	10850.2	10540.6	10540.6	10850.2
787.8	18376.5	16954.3	16954.3	17730.9	16954.3	16954.3	17730.9		788.4	11569.3	10536.3	10536.3	10877.6	10536.3	10536.3	10877.6
787.7	18403.4	16949.1	16949.1	17781.4	16949.1	16949.1	17781.4		788.3	11444.1	10531.5	10531.5	10906.8	10531.5	10531.5	10906.8
787.6	18393.3	16943.7	16943.6	17833.4	16943.6	16943.6	17833.5		788.2	11526.9	10526.3	10526.3	10937.9	10526.3	10526.3	10937.9
787.5	18269.6	16937.9	16937.9	17886.6	16937.9	16937.9	17886.6		788.1	11658.9	10521	10521	10971.1	10521	10521	10971.1
787.4	18592.7	16931.9	16931.8	17940.6	16931.8	16931.8	17940.7		788	11416.2	10516	10516	11006.8	10516	10516	11006.8
787.3	18691.6	16925.7	16925.6	17995.3	16925.6	16925.6	17995.4		787.9	11293.5	10510.7	10510.7	11044.5	10510.7	10510.7	11044.5
787.2	18608.3	16919.3	16919.2	18050.4	16919.2	16919.2	18050.5		787.8	11638.6	10504.9	10504.9	11083.8	10504.9	10504.9	11083.8
787.1	18568.9	16912.7	16912.6	18105.3	16912.6	16912.6	18105.5		787.7	12016.7	10499.2	10499.2	11125.1	10499.2	10499.2	11125.1
787	18619.6	16906	16905.8	18159.9	16905.8	16905.8	18160.1		787.6	11611.5	10493.1	10493.1	11167.8	10493.1	10493.1	11167.9
786.9	18724.8	16899.4	16899.1	18213.8	16899.1	16899.1	18214.1		787.5	11713.4	10486.7	10486.7	11211.9	10486.7	10486.7	11211.9
786.8	18497.8	16892.8	16892.5	18266.6	16892.5	16892.5	18266.9		787.4	11603	10480.3	10480.2	11257.4	10480.2	10480.2	11257.4
786.7	18574.3	16886.2	16885.7	18317.5	16885.7	16885.7	18318		787.3	11605.7	10474.1	10474	11304.2	10474	10474	11304.2
786.6	18721	16879.5	16878.8	18366.2	16878.8	16878.8	18366.9		787.2	11782.9	10467.6	10467.5	11351.5	10467.5	10467.5	11351.5
786.5	18644.7	16872.9	16872	18412.4	16872	16872	18413.2		787.1	11865.3	10461.2	10461.1	11399.4	10461.1	10461.1	11399.4
786.4	18638.5	16866.2	16865	18455.1	16865	16865	18456.2		787	11556.9	10454.6	10454.5	11447	10454.5	10454.5	11447.1
786.3	18739.7	16859.4	16857.9	18494.1	16857.9	16857.9	18495.6		786.9	11816.5	10447.8	10447.7	11494.1	10447.7	10447.7	11494.2
786.2	18722.5	16852.7	16850.8	18528.9	16850.8	16850.8	18530.9		786.8	11829.6	10440.9	10440.7	11540.3	10440.7	10440.7	11540.5
786.1	18672.2	16846.2	16843.6	18559.2	16843.6	16843.6	18561.8		786.7	11789.8	10434.1	10433.8	11585.1	10433.8	10433.8	11585.4
786	18617.1	16839.8	16836.4	18584.5	16836.4	16836.4	18587.8		786.6	11859.1	10426.9	10426.6	11627.8	10426.6	10426.6	11628.2
785.9	18707.3	16833.5	16829.2	18604.4	16829.2	16829.2	18608.7		786.5	11841.7	10419.7	10419.2	11668.1	10419.2	10419.2	11668.6
785.8	18766.2	16827.6	16822	18618.8	16822	16822	18624.4		786.4	11899	10412.4	10411.8	11705.5	10411.8	10411.8	11706.1
785.7	18530.2	16821.9	16814.7	18627.2	16814.7	16814.7	18634.4		786.3	11828.5	10405	10404.2	11739.4	10404.2	10404.2	11740.2
785.6	18846	16816.4	16807.3	18629.4	16807.3	16807.3	18638.6		786.2	11932.1	10397.8	10396.7	11769.6	10396.7	10396.7	11770.6
785.5	18793	16811.5	16799.9	18625.5	16799.9	16799.9	18637.1		786.1	11772.5	10390.6	10389.2	11795.4	10389.2	10389.2	11796.9
785.4	18639.1	16807.2	16792.5	18615.3	16792.5	16792.5	18630.1		786	11792.4	10383.6	10381.7	11816.7	10381.7	10381.7	11818.6
785.3	18689.1	16803.7	16785	18599	16785	16785	18617.7		785.9	11841.1	10376.5	10374	11832.7	10374	10374	11835.1
785.2	18583.8	16801.2	16777.7	18576.8	16777.7	16777.7	18600.2		785.8	11973	10369.7	10366.4	11843.4	10366.4	10366.4	11846.6
785.1	18566.2	16799.8	16770.5	18548.7	16770.5	16770.5	18578.1		785.7	11817.1	10363.1	10358.9	11848.6	10358.9	10358.9	11852.8
785	18704.2	16799.8	16763.2	18514.9	16763.2	16763.2	18551.5		785.6	11680.8	10356.7	10351.2	11847.9	10351.2	10351.2	11853.3
784.9	18721.2	16801.3	16755.8	18475.8	16755.8	16755.8	18521.2		785.5	11869.1	10350.3	10343.2	11841	10343.2	10343.2	11848
784.8	18653.2	16804.6	16748.4	18431.5	16748.4	16748.4	18487.7		785.4	12155.4	10344.4	10335.4	11828.3	10335.4	10335.4	11837.4
784.7	18700	16810.1	16740.8	18382.5	16740.8	16740.8	18451.8		785.3	11813.4	10339	10327.4	11809.8	10327.4	10327.4	11821.4
784.6	18666.5	16818.3	16733.4	18329.4	16733.4	16733.4	18414.3		785.2	11885.1	10334.2	10319.4	11785.5	10319.4	10319.4	11800.3
784.5	18588.9	16829.5	16725.8	18272.5	16725.8	16725.8	18376.2		785.1	11665.3	10330.2	10311.4	11755.9	10311.4	10311.4	11774.6
784.4	18827.2	16844.1	16718	18212.1	16718	16718	18338.3		785	11790.3	10327.6	10303.9	11721.5	10303.9	10303.9	11745.2
784.3	18902.4	16862.7	16710	18148.9	16710	16710	18301.6		784.9	11634.4	10326.1	10296.4	11682.3	10296.4	10296.4	11712.1
784.2	18937.6	16886.1	16701.9	18083.3	16701.9	16701.9	18267.5		784.8	11812.9	10326.4	10289.1	11638.9	10289.1	10289.1	11676.1
784.1	18679	16914.8	16693.7	18015.9	16693.7	16693.7	18237		784.7	11588.3	10328.1	10281.7	11591.4	10281.7	10281.7	11637.8
784	18735.2	16949.9	16685.6	17947.3	16685.6	16685.6	18211.6		784.6	11749.7	10331.8	10274.2	11540.3	10274.2	10274.2	11597.9
783.9	18690.6	16992.2	16677.6	17878.1	16677.6	16677.6	18192.6		784.5	11823.2	10337.9	10266.8	11486.2	10266.8	10266.8	11557.4
783.8	18753.8	17042.4	16669.6	17808.5	16669.6	16669.6	18181.3		784.4	11593.2	10346.9	10259.4	11429.7	10259.4	10259.4	11517.2
783.7	18903.4	17101	16661.1	17738.5	16661.1	16661.1	18178.4		784.3	11723	10359	10251.8	11370.9	10251.8	10251.8	11478.1
783.6	19236.6	17169	16652.3	17668.7	16652.3	16652.3	18185.3		784.2	11707.5	10374.6	10243.9	11310.4	10243.9	10243.9	11441.1
783.5	19147.9	17247.4	16643.2	17599.3	16643.2	16643.2	18203.5		784.1	12026.4	10394.4	10235.8	11248.6	10235.8	10235.8	11407.2
783.4	19084.1	17337.2	16633.8	17530.9	16633.8	16633.8	18234.3		784	12084.3	10419	10227.3	11185.9	10227.3	10227.3	11377.6
783.3	18950.9	17439.6	16624.5	17464	16624.5	16624.5	18279		783.9	11848.3	10449.3	10218.8	11123	10218.8	10218.8	11353.6
783.2	18838.6	17555.3	16615.3	17398.7	16615.3	16615.3	18338.7		783.8	11824.3	10486.1	10209.9	11060.2	10209.9	10209.9	11336.4
783.1	19176	17684.9	16605.8	17335.1	16605.8	16605.8	18414.2		783.7	11908.3	10530.4	10201.1	10998	10201.1	10201.1	11327.3
783	19276.9	17828.9	16596.2	17273.3	16596.2	16596.2	18506		783.6	11992.5	10583	10192.2	10936.8	10192.2	10192.2	11327.6
782.9	19356.5	17987.5	16586.2	17213.4	16586.2	16586.2	18614.7		783.5	12083.6	10644.7	10183.1	10876.7	10183.1	10183.1	11338.3
782.8	19387.1	18160.7	16575.7	17155.2	16575.7	16575.7	18740.2		783.4	12047.6	10716.2	10173.5	10817.5	10173.5	10173.5	11360.3
782.7	19466	18348.4	16564.8	17098.9	16564.8	16564.8	18882.5		783.3	12330.6	10798.7	10163.5	10759.8	10163.5	10163.5	11394.9
782.6	19695.1	18550.2	16553.4	17044.5	16553.4	16553.4	19041.3		783.2	12239.1	10893.1	10153.3	10703.8	10153.3	10153.3	11443.6
782.5	19776.7	18765	16541.6	16992.2	16541.6	16541.6	19215.6		783.1	12120.3	11000.2	10142.8	10649.5	10142.8	10142.8	11507
782.4	19880.9	18991.6	16529.4	16941.7	16529.4	16529.4	19403.9		783	12384.3	11120.7	10131.7	10596.8	10131.7	10131.7	11585.8
782.3	19997.4	19228	16516.5	16893	16516.5	16516.5	19604.5		782.9	12574.1	11255.2	10120.2	10546	10120.2	10120.2	11680.9
782.2	20225.3	19472.1	16503.2	16846.3	16503.2	16503.2	19815.1		782.8	12703.7	11404.3	10108.4	10497.1	10108.4	10108.4	11792.9
782.1	20126.2	19721.1	16489.6	16801.4	16489.6	16489.6	20033		782.7	12527.2	11567.8	10095.9	10449.7	10095.9	10095.9	11921.7
782	20274	19972	16475.7	16758.6	16475.7	16475.7	20254.9		782.6	12771.7	11745.9	10082.9	10404.1	10082.9	10082.9	12067.2
781.9	20075.6	20220.8	16461.4	16717.5	16461.4	16461.4	20476.8		782.5	12878.1	11938.5	10069.6	10360.6	10069.6	10069.6	12229.4
781.8	20528	20463.3	16446.7	16677.9	16446.7	16446.7	20694.6		782.4	12714	12144.5	10056.1	10318.8	10056.1	10056.1	12407.3
781.7	20764.1	20695.4	16431.6	16640	16431.6	16431.6	20903.8		782.3	12988.8	12362.7	10042	10278.8	10042	10042	12599.5
781.6	20475.4	20912.5	16416.2	16603.6	16416.2	16416.2	21099.9		782.2	12926.2	12591.4	10027.7	10240.4	10027.7	10027.7	12804.2
781.5	20676.7	21109.6	16400.2	16568.4	16400.2	16400.2	21277.8		782.1	13048.5	12828.1	10012.6	10203.4	10012.6	10012.6	13018.8
781.4	20782.9	21282.6	16383.9	16534.5	16383.9	16383.9	21433.2		782	13490.5	13069.8	9996.88	10167.4	9996.88	9996.88	13240.3
781.3	20960.4	21427.3	16367.2	16501.8	16367.2	16367.2	21561.9		781.9	13411.5	13313.4	9980.54	10132.7	9980.54	9980.54	13465.6
781.2	21098	21539.5	16349.8	16469.8	16349.8	16349.8	21659.6		781.8	13511.4	13555.1	9963.5	10098.9	9963.5	9963.5	13690.5
781.1	21463.9	21616.5	16331.7	16438.5	16331.7	16331.7	21723.3		781.7	13569.5	13790.4	9945.48	10065.7	9945.48	9945.48	13910.6
781	21346.3	21655.9	16313.1	16408	16313.1	16313.1	21750.7		781.6	13977.9	14015.3	9926.92	10033.4	9926.92	9926.92	14121.8
780.9	21478.7	21656.3	16294	16378.1	16294	16294	21740.3		781.5	13967.8	14224.7	9907.41	10001.4	9907.41	9907.41	14318.7
780.8	21534.5	21617.3	16274.6	16349	16274.6	16274.6	21691.7		781.4	14298.7	14413.9	9886.95	9969.83	9886.95	9886.95	14496.8
780.7	21552	21539.7	16254.9	16320.6	16254.9	16254.9	21605.3		781.3	14401	14578.3	9865.59	9938.48	9865.59	9865.59	14651.2
780.6	21629.1	21424.7	16235	16292.8	16235	16235	21482.6		781.2	14397.5	14713.8	9843.47	9907.41	9843.47	9843.47	14777.7
780.5	21587.8	21275	16215	16265.8	16215	16215	21325.9		781.1	14673.1	14816.6	9820.56	9876.53	9820.56	9820.56	14872.6
780.4	21488.3	21094	16195.3	16239.9	16195.3	16195.3	21138.6		781	14672.2	14883.8	9797.09	9845.96	9797.09	9797.09	14932.7
780.3	21046.2	20885.3	16176	16215.1	16176	16176	20924.4		780.9	14777.1	14913.1	9772.96	9815.54	9772.96	9772.96	14955.6
780.2	20934.4	20653.6	16157.4	16191.6	16157.4	16157.4	20687.8		780.8	14977.9	14902.8	9748.06	9785.07	9748.06	9748.06	14939.8
780.1	20552.2	20403.5	16139.7	16169.6	16139.7	16139.7	20433.4		780.7	15072	14853.2	9722.87	9754.97	9722.87	9722.87	14885.3
780	20285.9	20140	16123.4	16149.3	16123.4	16123.4	20166		780.6	14868.2	14764.9	9697.45	9725.23	9697.45	9697.45	14792.7
779.9	19695.4	19867.3	16108	16130.6	16108	16108	19889.9		780.5	14792.9	14639.6	9671.8	9695.77	9671.8	9671.8	14663.6
779.8	19633	19590.4	16094.1	16113.7	16094.1	16094.1	19609.9		780.4	14907.7	14480.2	9646.43	9667.09	9646.43	9646.43	14500.9
779.7	18892.4	19313.2	16081.6	16098.6	16081.6	16081.6	19330.1		780.3	14560.9	14290.3	9621.6	9639.35	9621.6	9621.6	14308.1
779.6	18540.2	19039.8	16070.9	16085.6	16070.9	16070.9	19054.4		780.2	14417.7	14074	9597.42	9612.64	9597.42	9597.42	14089.2
779.5	17917.8	18772.9	16061.5	16074.1	16061.5	16061.5	18785.6		780.1	14085.2	13835.8	9574.11	9587.13	9574.11	9574.11	13848.8
779.4	17963.3	18515.6	16053.4	16064.3	16053.4	16053.4	18526.5		780	13799.7	13580.9	9552.15	9563.27	9552.15	9552.15	13592
779.3	17687.8	18269.7	16046.3	16055.7	16046.3	16046.3	18279		779.9	13408.8	13314.1	9531.71	9541.18	9531.71	9531.71	13323.6
779.2	17576.5	18037	16040.2	16048.2	16040.2	16040.2	18045		779.8	12903.8	13040.1	9512.83	9520.87	9512.83	9512.83	13048.1
779.1	17222.4	17818.2	16034.5	16041.4	16034.5	16034.5	17825		779.7	12729.2	12763.5	9495.71	9502.53	9495.71	9495.71	12770.4
779	17292.7	17614.5	16029.5	16035.3	16029.5	16029.5	17620.3		779.6	12186.7	12488.8	9480.6	9486.38	9480.6	9480.6	12494.5
778.9	17092.2	17426.4	16025.1	16030.1	16025.1	16025.1	17431.4		779.5	11654	12219.3	9467.42	9472.29	9467.42	9467.42	12224.1
778.8	16785.2	17254	16021.2	16025.5	16021.2	16021.2	17258.2		779.4	11369.5	11958	9455.89	9459.99	9455.89	9455.89	11962.1
778.7	16801.5	17096.8	16017.8	16021.4	16017.8	16017.8	17100.4		779.3	11147.8	11707.5	9445.92	9449.37	9445.92	9445.92	11710.9
778.6	16716.1	16954.8	16014.8	16017.8	16014.8	16014.8	16957.8		779.2	11068.5	11469.5	9437.11	9440	9437.11	9437.11	11472.3
778.5	16674.8	16827	16012	16014.6	16012	16012	16829.6		779.1	10955.7	11245.2	9429.11	9431.53	9429.11	9429.11	11247.6
778.4	16732.2	16712.7	16009.3	16011.5	16009.3	16009.3	16714.9		779	10782.1	11035.8	9421.94	9423.96	9421.94	9421.94	11037.8
778.3	16687.5	16610.9	16006.7	16008.5	16006.7	16006.7	16612.8		778.9	10479.7	10842	9415.49	9417.17	9415.49	9415.49	10843.7
778.2	16683.1	16520.7	16004	16005.6	16004	16004	16522.3		778.8	10374.8	10663.9	9409.64	9411.04	9409.64	9409.64	10665.3
778.1	16766.2	16441.4	16001.5	16002.8	16001.5	16001.5	16442.7		778.7	10420	10501.4	9404.39	9405.55	9404.39	9404.39	10502.6
778	16495.7	16371.8	15999	16000.1	15999	15999	16372.9		778.6	10317.7	10354.5	9399.78	9400.74	9399.78	9399.78	10355.5
777.9	16686.1	16310.9	15996.4	15997.3	15996.4	15996.4	16311.8		778.5	10099.3	10222.2	9395.48	9396.27	9395.48	9395.48	10223
777.8	16852.4	16258	15993.7	15994.4	15993.7	15993.7	16258.7		778.4	10141.6	10103.8	9391.34	9391.99	9391.34	9391.34	10104.4
777.7	16717	16212.2	15991.1	15991.8	15991.1	15991.1	16212.8		778.3	10196.5	9998.43	9387.49	9388.02	9387.49	9387.49	9998.97
777.6	16600.3	16172.6	15988.5	15989	15988.5	15988.5	16173.1		778.2	10095.7	9905.51	9384.08	9384.52	9384.08	9384.08	9905.95
777.5	16611.7	16138.6	15985.9	15986.3	15985.9	15985.9	16139		778.1	9847.39	9823.87	9380.92	9381.28	9380.92	9380.92	9824.23
777.4	16554.6	16109.7	15983.6	15984	15983.6	15983.6	16110.1		778	9831	9752.62	9378.09	9378.38	9378.09	9378.09	9752.91
777.3	16463.1	16085.3	15981.6	15981.9	15981.6	15981.6	16085.6		777.9	9787.55	9690.68	9375.45	9375.69	9375.45	9375.45	9690.91
777.2	16393	16064.5	15979.6	15979.8	15979.6	15979.6	16064.8		777.8	9986.04	9636.93	9372.82	9373.02	9372.82	9372.82	9637.12
777.1	16484.5	16047	15977.7	15977.9	15977.7	15977.7	16047.2		777.7	10072.8	9590.42	9370.15	9370.31	9370.15	9370.15	9590.58
777	16439.4	16032.3	15976	15976.2	15976	15976	16032.4		777.6	9881.73	9550.54	9367.64	9367.77	9367.64	9367.64	9550.67
776.9	16386.1	16019.8	15974.3	15974.5	15974.3	15974.3	16020		777.5	9648.34	9516.34	9365.16	9365.26	9365.16	9365.16	9516.44
776.8	16381.9	16009.2	15972.6	15972.7	15972.6	15972.6	16009.3		777.4	9755.85	9487.21	9362.79	9362.88	9362.79	9362.79	9487.29
776.7	16529.5	16000.2	15970.8	15970.9	15970.8	15970.8	16000.3		777.3	9848.72	9462.6	9360.67	9360.73	9360.67	9360.67	9462.67
776.6	16436	15992.4	15968.9	15969	15968.9	15968.9	15992.5		777.2	9816.49	9441.66	9358.51	9358.57	9358.51	9358.51	9441.72
776.5	16575	15985.7	15967.1	15967.1	15967.1	15967.1	15985.8		777.1	9902.43	9423.66	9356.13	9356.17	9356.13	9356.13	9423.7
776.4	16410.8	15980	15965.2	15965.3	15965.2	15965.2	15980		777	9872.87	9408.42	9353.81	9353.84	9353.81	9353.81	9408.45
776.3	16327	15975.1	15963.5	15963.5	15963.5	15963.5	15975.1		776.9	9681.28	9395.3	9351.34	9351.37	9351.34	9351.34	9395.33
776.2	16397.8	15970.8	15961.6	15961.7	15961.6	15961.6	15970.8		776.8	9990.35	9384.02	9348.78	9348.8	9348.78	9348.78	9384.04
776.1	16517.8	15967.1	15960	15960	15960	15960	15967.2		776.7	9899.72	9374.41	9346.28	9346.3	9346.28	9346.28	9374.42
776	16326.4	15964	15958.4	15958.4	15958.4	15958.4	15964		776.6	9827.85	9366.12	9343.77	9343.79	9343.77	9343.77	9366.13
775.9	16305.2	15961	15956.7	15956.7	15956.7	15956.7	15961		776.5	9874.5	9358.79	9341.11	9341.12	9341.11	9341.11	9358.8
775.8	16505.9	15958.3	15955	15955	15955	15955	15958.3		776.4	9828.38	9352.5	9338.57	9338.58	9338.57	9338.57	9352.51
775.7	16429.3	15955.9	15953.3	15953.3	15953.3	15953.3	15955.9		776.3	9842.83	9347.09	9336.16	9336.17	9336.16	9336.16	9347.09
775.6	16374.4	15953.6	15951.7	15951.7	15951.7	15951.7	15953.6		776.2	9764.46	9342.41	9333.88	9333.88	9333.88	9333.88	9342.42
775.5	16355.9	15951.4	15949.9	15949.9	15949.9	15949.9	15951.4		776.1	9684.9	9338.51	9331.87	9331.88	9331.87	9331.87	9338.51
775.4	16439.3	15949.3	15948.2	15948.2	15948.2	15948.2	15949.3		776	9575.93	9335.21	9330.07	9330.08	9330.07	9330.07	9335.22
775.3	16437.3	15947.4	15946.5	15946.5	15946.5	15946.5	15947.4		775.9	9608.37	9332.22	9328.26	9328.26	9328.26	9328.26	9332.23
775.2	16293	15945.4	15944.8	15944.8	15944.8	15944.8	15945.4		775.8	9849.45	9329.63	9326.59	9326.6	9326.59	9326.59	9329.64
775.1	16525.5	15943.5	15943	15943	15943	15943	15943.5		775.7	9609.03	9327.24	9324.92	9324.92	9324.92	9324.92	9327.24
775	16331.4	15941.6	15941.3	15941.3	15941.3	15941.3	15941.6		775.6	9681.3	9324.88	9323.11	9323.11	9323.11	9323.11	9324.88
774.9	16455.6	15939.9	15939.6	15939.6	15939.6	15939.6	15939.9		775.5	9708.61	9322.51	9321.18	9321.18	9321.18	9321.18	9322.52
774.8	16344.2	15938.2	15938	15938	15938	15938	15938.2		775.4	9730.02	9320.38	9319.37	9319.37	9319.37	9319.37	9320.38
774.7	16191.9	15936.6	15936.5	15936.5	15936.5	15936.5	15936.6		775.3	9703.08	9318.06	9317.3	9317.3	9317.3	9317.3	9318.06
774.6	16388.5	15935.1	15935	15935	15935	15935	15935.1		775.2	9875.99	9315.76	9315.2	9315.2	9315.2	9315.2	9315.76
774.5	16202.7	15933.9	15933.9	15933.9	15933.9	15933.9	15933.9		775.1	9712.43	9313.51	9313.09	9313.09	9313.09	9313.09	9313.51
774.4	16095.3	15932.8	15932.8	15932.8	15932.8	15932.8	15932.8		775	9696.15	9311.37	9311.06	9311.06	9311.06	9311.06	9311.37
774.3	16249.4	15931.6	15931.6	15931.6	15931.6	15931.6	15931.6		774.9	9647.14	9309.41	9309.18	9309.18	9309.18	9309.18	9309.41
774.2	16243.4	15930.6	15930.5	15930.5	15930.5	15930.5	15930.6		774.8	9531.23	9307.7	9307.53	9307.53	9307.53	9307.53	9307.7
774.1	16272.5	15929.5	15929.5	15929.5	15929.5	15929.5	15929.5		774.7	9634.07	9306.31	9306.18	9306.18	9306.18	9306.18	9306.31
774	16225.7	15928.3	15928.3	15928.3	15928.3	15928.3	15928.3		774.6	9400.27	9305.19	9305.1	9305.1	9305.1	9305.1	9305.19
773.9	16183.7	15927.1	15927.1	15927.1	15927.1	15927.1	15927.1		774.5	9413.6	9304.28	9304.22	9304.22	9304.22	9304.22	9304.28
773.8	16336.3	15925.8	15925.8	15925.8	15925.8	15925.8	15925.8		774.4	9435.78	9303.33	9303.28	9303.28	9303.28	9303.28	9303.33
773.7	16297	15924.5	15924.5	15924.5	15924.5	15924.5	15924.5		774.3	9581.33	9302.44	9302.4	9302.4	9302.4	9302.4	9302.44
773.6	16290.1	15923.3	15923.3	15923.3	15923.3	15923.3	15923.3		774.2	9573.22	9301.23	9301.2	9301.2	9301.2	9301.2	9301.23
773.5	16153.4	15922.2	15922.2	15922.2	15922.2	15922.2	15922.2		774.1	9728.56	9299.75	9299.74	9299.74	9299.74	9299.74	9299.75
773.4	16020.7	15921.3	15921.3	15921.3	15921.3	15921.3	15921.3		774	9679.12	9297.95	9297.94	9297.94	9297.94	9297.94	9297.95
773.3	16036.6	15920.4	15920.4	15920.4	15920.4	15920.4	15920.4		773.9	9772.87	9296.12	9296.11	9296.11	9296.11	9296.11	9296.12
773.2	16261.5	15919.5	15919.5	15919.5	15919.5	15919.5	15919.5		773.8	9601.68	9294.47	9294.46	9294.46	9294.46	9294.46	9294.47
773.1	16376.9	15918.5	15918.5	15918.5	15918.5	15918.5	15918.5		773.7	9379.94	9292.76	9292.76	9292.76	9292.76	9292.76	9292.76
773	16249.9	15917.4	15917.4	15917.4	15917.4	15917.4	15917.4		773.6	9777.72	9291.04	9291.04	9291.04	9291.04	9291.04	9291.04
772.9	16078	15916.3	15916.3	15916.3	15916.3	15916.3	15916.3		773.5	9691.03	9289.65	9289.65	9289.65	9289.65	9289.65	9289.65
772.8	16073.2	15915.3	15915.3	15915.3	15915.3	15915.3	15915.3		773.4	9424.07	9288.47	9288.47	9288.47	9288.47	9288.47	9288.47
772.7	16117.3	15914.5	15914.5	15914.5	15914.5	15914.5	15914.5		773.3	9379.75	9287.32	9287.32	9287.32	9287.32	9287.32	9287.32
772.6	16137.9	15913.8	15913.8	15913.8	15913.8	15913.8	15913.8		773.2	9346.01	9286.66	9286.66	9286.66	9286.66	9286.66	9286.66
772.5	16137.2	15913	15913	15913	15913	15913	15913		773.1	9269.34	9286.3	9286.3	9286.3	9286.3	9286.3	9286.3
772.4	16219.5	15912.1	15912.1	15912.1	15912.1	15912.1	15912.1		773	9368.74	9285.77	9285.77	9285.77	9285.77	9285.77	9285.77
772.3	16040.4	15911.4	15911.4	15911.4	15911.4	15911.4	15911.4		772.9	9611.7	9285.03	9285.03	9285.03	9285.03	9285.03	9285.03
772.2	16032.2	15910.7	15910.7	15910.7	15910.7	15910.7	15910.7		772.8	9588.25	9284.32	9284.32	9284.32	9284.32	9284.32	9284.32
772.1	16066.8	15909.9	15909.9	15909.9	15909.9	15909.9	15909.9		772.7	9306.74	9283.3	9283.3	9283.3	9283.3	9283.3	9283.3
772	16251.8	15909.1	15909.1	15909.1	15909.1	15909.1	15909.1		772.6	9592.46	9282.18	9282.18	9282.18	9282.18	9282.18	9282.18
771.9	16245.6	15908.2	15908.2	15908.2	15908.2	15908.2	15908.2		772.5	9463.65	9281.39	9281.39	9281.39	9281.39	9281.39	9281.39
771.8	16119.7	15907.4	15907.4	15907.4	15907.4	15907.4	15907.4		772.4	9275.2	9280.69	9280.69	9280.69	9280.69	9280.69	9280.69
771.7	15966.9	15906.5	15906.5	15906.5	15906.5	15906.5	15906.5		772.3	9480.03	9279.83	9279.83	9279.83	9279.83	9279.83	9279.83
771.6	16152.4	15905.7	15905.7	15905.7	15905.7	15905.7	15905.7		772.2	9473.85	9279.1	9279.1	9279.1	9279.1	9279.1	9279.1
771.5	16027.6	15905.2	15905.2	15905.2	15905.2	15905.2	15905.2		772.1	9451.93	9278.51	9278.51	9278.51	9278.51	9278.51	9278.51
771.4	15926.9	15904.9	15904.9	15904.9	15904.9	15904.9	15904.9		772	9319.34	9277.87	9277.87	9277.87	9277.87	9277.87	9277.87
771.3	15947.2	15904.4	15904.4	15904.4	15904.4	15904.4	15904.4		771.9	9328.2	9277.39	9277.39	9277.39	9277.39	9277.39	9277.39
771.2	16039.6	15904.2	15904.2	15904.2	15904.2	15904.2	15904.2		771.8	9304.05	9277.13	9277.13	9277.13	9277.13	9277.13	9277.13
771.1	15916.6	15904	15904	15904	15904	15904	15904		771.7	9251.65	9277.02	9277.02	9277.02	9277.02	9277.02	9277.02
771	15850.9	15903.7	15903.7	15903.7	15903.7	15903.7	15903.7		771.6	9223.77	9276.93	9276.93	9276.93	9276.93	9276.93	9276.93
770.9	15807.9	8000	8000	8000	8000	8000	15807.9		771.5	9328.26	0	0	0	0	0	9328.26
--

## Sheet: Fig.1j
500.5	49032.8	45000	45000	45000	49032.8		500	3880.91	0	0	0	3880.91
500.4	49204.2	49125.4	49125.4	49125.4	49125.4		499.9	3770.29	3698.75	3698.75	3698.75	3698.75
500.3	49084.3	49100.5	49100.5	49100.5	49100.5		499.8	3571.57	3609.4	3609.4	3609.4	3609.4
500.2	49180.5	49075	49075	49075	49075		499.7	3572.22	3552.01	3552.01	3552.01	3552.01
500.1	49064.7	49036.5	49036.5	49036.5	49036.5		499.6	3514.97	3486.5	3486.5	3486.5	3486.5
500	49104.5	49004.8	49004.8	49004.8	49004.8		499.5	3330.98	3483.49	3483.49	3483.49	3483.49
499.9	48988.2	48962.8	48962.8	48962.8	48962.8		499.4	3442.8	3461.02	3461.02	3461.02	3461.02
499.8	49016.9	48934.2	48934.2	48934.2	48934.2		499.3	3668.21	3430.15	3430.15	3430.15	3430.15
499.7	48907.2	48900.3	48900.3	48900.3	48900.3		499.2	3500.21	3390.02	3390.02	3390.02	3390.02
499.6	48973.4	48855.7	48855.7	48855.7	48855.7		499.1	3411.59	3336.23	3336.23	3336.23	3336.23
499.5	49030	48811.8	48811.8	48811.8	48811.8		499	3224.7	3276.74	3276.74	3276.74	3276.74
499.4	48792.7	48788.2	48788.2	48788.2	48788.2		498.9	3232.73	3241.2	3241.2	3241.2	3241.2
499.3	48686.5	48758.3	48758.3	48758.3	48758.3		498.8	3232.34	3221.66	3221.66	3221.66	3221.66
499.2	48840.3	48725.4	48725.4	48725.4	48725.4		498.7	3230.86	3221.3	3221.32	3221.3	3221.32
499.1	48853.9	48708.2	48708.2	48708.2	48708.2		498.6	3187.68	3218.96	3218.98	3218.96	3218.98
499	48721.2	48688.2	48688.2	48688.2	48688.2		498.5	3254.32	3213.78	3213.8	3213.78	3213.8
498.9	48728.1	48650.4	48650.4	48650.4	48650.4		498.4	3268.69	3206.6	3206.64	3206.6	3206.64
498.8	48719.2	48622.3	48622.3	48622.3	48622.3		498.3	3241.36	3197.6	3197.68	3197.6	3197.68
498.7	48582.7	48607.7	48607.7	48607.7	48607.7		498.2	3228.74	3188.5	3188.64	3188.5	3188.64
498.6	48570.8	48593.8	48593.8	48593.8	48593.8		498.1	3148.5	3183.23	3183.5	3183.23	3183.5
498.5	48610.7	48581.8	48581.8	48581.8	48581.8		498	3144.6	3179.93	3180.46	3179.93	3180.46
498.4	48604.1	48574.7	48574.7	48574.7	48574.7		497.9	3210.1	3179.89	3180.85	3179.89	3180.85
498.3	48542.6	48559.6	48559.6	48559.6	48559.6		497.8	3167.66	3175.62	3177.35	3175.62	3177.35
498.2	48631.6	48536.8	48536.8	48536.8	48536.8		497.7	3379.3	3175.32	3178.39	3175.32	3178.39
498.1	48555.7	48502	48502.1	48502	48502.1		497.6	2976.41	3175	3180.35	3175	3180.35
498	48552.4	48467.4	48467.6	48467.4	48467.6		497.5	3176.81	3174.6	3183.78	3174.6	3183.78
497.9	48424.6	48438.2	48438.6	48438.2	48438.6		497.4	3313.7	3174.17	3189.66	3174.17	3189.66
497.8	48342.1	48423.7	48424.4	48423.7	48424.4		497.3	3205.66	3173.78	3199.5	3173.78	3199.5
497.7	48401.4	48417.5	48418.7	48417.5	48418.7		497.2	3312.1	3173.14	3215.15	3173.14	3215.15
497.6	48436.3	48417.1	48419.5	48417.1	48419.5		497.1	3372.37	3172.26	3239.8	3172.26	3239.8
497.5	48482.8	48416.6	48420.8	48416.6	48420.8		497	3521.66	3171.19	3278.02	3171.19	3278.02
497.4	48708.4	48415.9	48423.3	48415.9	48423.3		496.9	3609.7	3169.86	3336.17	3169.86	3336.17
497.3	48599.2	48415.1	48428	48415.1	48428		496.8	3591.22	3168.25	3423.01	3168.25	3423.01
497.2	48416.4	48414.4	48436.3	48414.4	48436.3		496.7	3724.01	3166.22	3550.25	3166.22	3550.25
497.1	48440.4	48413.5	48450.3	48413.5	48450.3		496.6	4006.64	3163.72	3733.28	3163.72	3733.28
497	48660.2	48412.6	48473.2	48412.6	48473.2		496.5	4241.42	3160.54	3991.61	3160.54	3991.61
496.9	48698.8	48411.6	48509.7	48411.6	48509.7		496.4	4641.67	3156.37	4349.22	3156.37	4349.22
496.8	48787.9	48410.2	48566.2	48410.2	48566.2		496.3	5069.62	3151.02	4834.85	3151.02	4834.85
496.7	49003.3	48408.3	48652.3	48408.3	48652.3		496.2	5544.34	3144.07	5481.17	3144.07	5481.17
496.6	48980.9	48406	48780.9	48406	48780.9		496.1	6406.26	3135.17	6323.62	3135.17	6323.62
496.5	49277.2	48403.1	48968.9	48403.1	48968.9		496	7221.26	3123.79	7397.78	3123.79	7397.78
496.4	49600.9	48399.4	49238.3	48399.4	49238.3		495.9	8399.74	3109	8735.39	3109	8735.39
496.3	49907.7	48394.8	49616.6	48394.8	49616.6		495.8	10260.8	3090.05	10359.6	3090.05	10359.6
496.2	50190.2	48388.8	50136.2	48388.8	50136.2		495.7	11869	3066.07	12278.3	3066.07	12278.3
496.1	50974	48380.9	50834.3	48380.9	50834.3		495.6	14029.9	3035.83	14476.2	3035.83	14476.2
496	51997.1	48370.7	51751.4	48370.7	51751.4		495.5	16729.7	2998.5	16908.4	2998.5	16908.4
495.9	52848	48357.4	52927.2	48357.4	52927.2		495.4	19147.8	2953.61	19494.7	2953.61	19494.7
495.8	54131	48340	54395.6	48340	54395.6		495.3	21719.6	2900.23	22116.8	2900.23	22116.8
495.7	56078.8	48317.4	56178.8	48317.4	56178.8		495.2	24684.4	2837.92	24623.3	2837.92	24623.3
495.6	58159.7	48289.2	58278.8	48289.2	58278.8		495.1	27540.6	2767.58	26841.6	2767.58	26841.6
495.5	59867	48253.8	60666.9	48253.8	60666.9		495	28747	2689.9	28595.8	2689.9	28595.8
495.4	62995.3	48210.1	63276.4	48210.1	63276.4		494.9	30122.8	2606.05	29730.8	2606.05	29730.8
495.3	65840.7	48157.5	65997.9	48157.5	65997.9		494.8	30818.6	2518.2	30137.8	2518.2	30137.8
495.2	68360.3	48095.8	68678.7	48095.8	68678.7		494.7	30460	2429.16	29772.8	2429.16	29772.8
495.1	70999	48024.3	71132.1	48024.3	71132.1		494.6	28958.8	2340.78	28664	2340.78	28664
495	73422.4	47943.9	73158.1	47943.9	73158.1		494.5	27339.2	2255.56	26908.1	2255.56	26908.1
494.9	75221.3	47856.4	74569.8	47856.4	74569.8		494.4	24839.4	2175.78	24652.7	2175.78	24652.7
494.8	75590.8	47763.7	75223.4	47763.7	75223.4		494.3	22076.3	2103.02	22073	2103.02	22073
494.7	75448.2	47668	75045.5	47668	75045.5		494.2	19286.8	2038.13	19346.5	2038.13	19346.5
494.6	74786.7	47572.5	74047.6	47572.5	74047.6		494.1	16556.4	1982.02	16633	1982.02	16633
494.5	72648.3	47480.1	72323.7	47480.1	72323.7		494	13550.3	1934.69	14060	1934.69	14060
494.4	70420	47393.1	70032.6	47393.1	70032.6		493.9	11060.6	1895.78	11717.9	1895.78	11717.9
494.3	67549.3	47313.5	67369.7	47313.5	67369.7		493.8	8923.84	1864.63	9659.8	1864.63	9659.8
494.2	64504.4	47242.9	64536.6	47242.9	64536.6		493.7	7204.51	1840.16	7906.45	1840.16	7906.45
494.1	61550.2	47182	61714.6	47182	61714.6		493.6	6130.13	1821.07	6453.64	1821.07	6453.64
494	58683.7	47130.9	59048.1	47130.9	59048.1		493.5	5183.17	1806.22	5279.92	1806.22	5279.92
493.9	56034.8	47089.3	56637	47089.3	56637		493.4	4459.84	1794.48	4353.42	1794.48	4353.42
493.8	53988	47056.1	54537.8	47056.1	54537.8		493.3	4060.88	1784.99	3637.7	1784.99	3637.7
493.7	52198.7	47030.3	52769.9	47030.3	52769.9		493.2	3691.98	1777.28	3096.08	1777.28	3096.08
493.6	50968.2	47010.5	51324.8	47010.5	51324.8		493.1	3348.58	1771.03	2694.23	1771.03	2694.23
493.5	50070.8	46995.4	50175	46995.4	50175		493	2922.64	1765.78	2401.45	1765.78	2401.45
493.4	49257.5	46983.8	49282.7	46983.8	49282.7		492.9	2889.35	1761.38	2191.99	1761.38	2191.99
493.3	48959.7	46974.7	48606	46974.7	48606		492.8	2713.74	1757.65	2044.64	1757.65	2044.64
493.2	48599.4	46967.4	48103.9	46967.4	48103.9		492.7	2649.8	1754.48	1942.69	1754.48	1942.69
493.1	48369.2	46961.4	47739.1	46961.4	47739.1		492.6	2481.3	1751.64	1873.09	1751.64	1873.09
493	48062.1	46956.4	47479.1	46956.4	47479.1		492.5	2398.6	1749.14	1826.27	1749.14	1826.27
492.9	47895.8	46952.3	47297.4	46952.3	47297.4		492.4	2348.65	1746.97	1795.18	1746.97	1795.18
492.8	47741.9	46948.7	47172.6	46948.7	47172.6		492.3	2191.55	1745.1	1774.74	1745.1	1774.74
492.7	47711.8	46945.7	47088.4	46945.7	47088.4		492.2	2188.38	1743.43	1761.37	1743.43	1761.37
492.6	47679.4	46943	47032.3	46943	47032.3		492.1	2157.88	1742	1752.68	1742	1752.68
492.5	47553.8	46940.5	46995.5	46940.5	46995.5		492	2031.4	1740.83	1747.08	1740.83	1747.08
492.4	47518.2	46938.2	46971.5	46938.2	46971.5		491.9	1943.66	1739.77	1743.38	1739.77	1743.38
492.3	47461.9	46936.2	46956	46936.2	46956		491.8	1988.8	1738.86	1740.91	1738.86	1740.91
492.2	47353	46934.3	46945.9	46934.3	46945.9		491.7	1976.39	1738.08	1739.23	1738.08	1739.23
492.1	47476.9	46932.5	46939.1	46932.5	46939.1		491.6	1954.54	1737.37	1738	1737.37	1738
492	47431.2	46930.8	46934.5	46930.8	46934.5		491.5	1917.82	1736.76	1737.1	1736.76	1737.1
491.9	47341.3	46929.3	46931.4	46929.3	46931.4		491.4	1793.72	1736.26	1736.44	1736.26	1736.44
491.8	47184	46927.9	46929	46927.9	46929		491.3	1813.68	1735.82	1735.92	1735.82	1735.92
491.7	47194.7	46926.7	46927.3	46926.7	46927.3		491.2	1854.97	1735.49	1735.54	1735.49	1735.54
491.6	47135.8	46925.8	46926.1	46925.8	46926.1		491.1	1816.55	1735.28	1735.31	1735.28	1735.31
491.5	47122.5	46925	46925.2	46925	46925.2		491	1712.38	1735.14	1735.15	1735.14	1735.15
491.4	47124.3	46924.3	46924.3	46924.3	46924.3		490.9	1703.26	1735.06	1735.07	1735.06	1735.07
491.3	47076.8	46923.6	46923.6	46923.6	46923.6		490.8	1712.89	1735.02	1735.02	1735.02	1735.02
491.2	47118.6	46923	46923	46923	46923		490.7	1787.17	1735	1735	1735	1735
491.1	46987.7	46922.5	46922.6	46922.5	46922.6		490.6	1759.42	1734.96	1734.97	1734.96	1734.97
491	46982.9	46922.2	46922.2	46922.2	46922.2		490.5	1783.93	1734.91	1734.91	1734.91	1734.91
490.9	46988.4	46921.9	46921.9	46921.9	46921.9		490.4	1827.23	1734.85	1734.85	1734.85	1734.85
490.8	46921.8	46921.7	46921.7	46921.7	46921.7		490.3	1790.17	1734.78	1734.78	1734.78	1734.78
490.7	46938.7	46921.7	46921.7	46921.7	46921.7		490.2	1878.26	1734.7	1734.68	1734.68	1734.7
490.6	46872.7	46921.6	46921.6	46921.6	46921.6		490.1	1829.56	1734.6	1734.6	1734.6	1734.6
490.5	46966.3	46921.6	46921.6	46921.6	46921.6		490	1824.17	1734.52	1734.49	1734.49	1734.52
490.4	46948.5	46921.6	46921.6	46921.6	46921.6		489.9	1897.57	1734.42	1734.37	1734.37	1734.42
490.3	46886.9	46921.5	46921.5	46921.5	46921.5		489.8	1871.14	1734.34	1734.26	1734.26	1734.34
490.2	46933.6	46921.5	46921.5	46921.5	46921.5		489.7	1875.41	1734.29	1734.13	1734.13	1734.29
490.1	46946.1	46921.4	46921.4	46921.4	46921.4		489.6	1927.85	1734.29	1734	1734	1734.29
490	46912.9	46921.4	46921.4	46921.4	46921.4		489.5	1877.77	1734.42	1733.87	1733.87	1734.42
489.9	46944.5	46921.3	46921.3	46921.3	46921.3		489.4	1864.27	1734.77	1733.71	1733.71	1734.77
489.8	46874.4	46921.3	46921.3	46921.3	46921.3		489.3	1984.07	1735.48	1733.53	1733.53	1735.48
489.7	46929.6	46921.2	46921.2	46921.2	46921.2		489.2	2095.26	1736.89	1733.35	1733.35	1736.89
489.6	47046.3	46921.2	46921.1	46921.1	46921.2		489.1	1952.75	1739.51	1733.15	1733.15	1739.51
489.5	47102.7	46921.1	46920.9	46920.9	46921.1		489	1974.98	1744.1	1732.92	1732.92	1744.1
489.4	47082.7	46921.2	46920.8	46920.8	46921.2		488.9	2084.39	1751.98	1732.64	1732.64	1751.98
489.3	46972.3	46921.4	46920.6	46920.6	46921.4		488.8	2322.95	1765.2	1732.31	1732.31	1765.2
489.2	47018	46921.8	46920.4	46920.4	46921.8		488.7	2428.86	1786.87	1731.91	1731.91	1786.87
489.1	47215.2	46922.9	46920.2	46920.2	46922.9		488.6	2427.18	1821.71	1731.43	1731.43	1821.71
489	47144.7	46925	46919.9	46919.9	46925		488.5	2556.46	1876.6	1730.86	1730.86	1876.6
488.9	47212.4	46928.9	46919.6	46919.6	46928.9		488.4	2769.95	1961.46	1730.18	1730.18	1961.46
488.8	47370.1	46935.8	46919.1	46919.1	46935.8		488.3	2901.1	2090.11	1729.39	1729.39	2090.11
488.7	47394.6	46947.7	46918.7	46918.7	46947.7		488.2	3258.22	2281.37	1728.44	1728.44	2281.37
488.6	47506.2	46968	46918.1	46918.1	46968		488.1	3520.16	2560.18	1727.28	1727.28	2560.18
488.5	47599.5	47001.6	46917.3	46917.3	47001.6		488	4118.48	2958.59	1725.78	1725.78	2958.59
488.4	47787.3	47055.9	46916.5	46916.5	47055.9		487.9	5006.65	3516.62	1723.88	1723.88	3516.62
488.3	47956.3	47141.7	46915.5	46915.5	47141.7		487.8	5571.73	4282.2	1721.51	1721.51	4282.2
488.2	48129.6	47274.5	46914.3	46914.3	47274.5		487.7	6655.67	5310.12	1718.46	1718.46	5310.12
488.1	48467.1	47475.8	46912.9	46912.9	47475.8		487.6	8041.92	6659.72	1714.61	1714.61	6659.72
488	48780.2	47774.1	46911.1	46911.1	47774.1		487.5	9734.24	8390.18	1709.77	1709.77	8390.18
487.9	49247.4	48206.6	46908.8	46908.8	48206.6		487.4	11705.9	10553.4	1703.65	1703.65	10553.4
487.8	50240.4	48820.1	46905.9	46905.9	48820.1		487.3	14435.3	13184.5	1695.97	1695.97	13184.5
487.7	51073.6	49670.5	46902.2	46902.2	49670.5		487.2	17335.8	16289.4	1686.42	1686.42	16289.4
487.6	52373	50821.7	46897.4	46897.4	50821.7		487.1	20959.6	19832	1674.73	1674.73	19832
487.5	53746.8	52341.5	46891.2	46891.2	52341.5		487	24448.2	23721.4	1660.61	1660.61	23721.4
487.4	55802.8	54295.6	46883.2	46883.2	54295.6		486.9	28351.8	27803.3	1643.81	1643.81	27803.3
487.3	58363.5	56737.5	46873.2	46873.2	56737.5		486.8	32804	31860.7	1624.36	1624.36	31860.7
487.2	60938.5	59695.2	46860.5	46860.5	59695.2		486.7	35630	35625.4	1602.34	1602.34	35625.4
487.1	64439.2	63155.5	46844.8	46844.8	63155.5		486.6	38463.8	38803.8	1577.94	1577.94	38803.8
487	67894.6	67047.2	46825.6	46825.6	67047.2		486.5	40772.2	41116.1	1551.52	1551.52	41116.1
486.9	71820.2	71228.2	46802.7	46802.7	71228.2		486.4	42230	42340.1	1523.66	1523.66	42340.1
486.8	75655.7	75479.5	46775.8	46775.8	75479.5		486.3	42519.5	42351	1495.02	1495.02	42351
486.7	79547	79514.3	46744.9	46744.9	79514.3		486.2	40861.7	41145.7	1466.46	1466.46	41145.7
486.6	82978.8	83003.6	46710.2	46710.2	83003.6		486.1	37875.7	38843	1438.78	1438.78	38843
486.5	85535	85620.1	46672.3	46672.3	85620.1		486	34564.9	35661.5	1412.74	1412.74	35661.5
486.4	86851.5	87092.7	46631.8	46631.8	87092.7		485.9	30762.7	31879.6	1389.01	1389.01	31879.6
486.3	87036.9	87257.7	46589.9	46589.9	87257.7		485.8	26434.8	27791.6	1367.93	1367.93	27791.6
486.2	86216.4	86093.3	46547.8	46547.8	86093.3		485.7	22561.3	23668.9	1349.59	1349.59	23668.9
486.1	83887.8	83724.3	46506.7	46506.7	83724.3		485.6	18862.8	19732.1	1334.08	1334.08	19732.1
486	80339.7	80395.8	46467.9	46467.9	80395.8		485.5	14987.3	16139.3	1321.27	1321.27	16139.3
485.9	76306.8	76425.3	46432.3	46432.3	76425.3		485.4	12068.5	12984.7	1310.9	1310.9	12984.7
485.8	71593.8	72147.8	46400.8	46400.8	72147.8		485.3	9559.78	10307.1	1302.72	1302.72	10307.1
485.7	67045	67867.1	46373.6	46373.6	67867.1		485.2	7426.61	8102.17	1296.36	1296.36	8102.17
485.6	63475	63824.5	46350.8	46350.8	63824.5		485.1	6334.51	6335.56	1291.39	1291.39	6335.56
485.5	59638.4	60185.5	46332.3	46332.3	60185.5		485	5270.26	4955.56	1287.55	1287.55	4955.56
485.4	56434.5	57040.9	46317.5	46317.5	57040.9		484.9	4328.54	3902.76	1284.55	1284.55	3902.76
485.3	54093.7	54419.1	46305.8	46305.8	54419.1		484.8	3715.68	3117.26	1282.14	1282.14	3117.26
485.2	52467.3	52301.9	46296.8	46296.8	52301.9		484.7	3427.46	2543.59	1280.18	1280.18	2543.59
485.1	51020.7	50641.4	46289.9	46289.9	50641.4		484.6	3125.39	2133.11	1278.59	1278.59	2133.11
485	49872.5	49373.4	46284.5	46284.5	49373.4		484.5	2806.46	1845.16	1277.24	1277.24	1845.16
484.9	49069.4	48429.2	46280.3	46280.3	48429.2		484.4	2609.09	1646.99	1276.08	1276.08	1646.99
484.8	48612.2	47742.7	46276.9	46276.9	47742.7		484.3	2415.06	1513.15	1275.07	1275.07	1513.15
484.7	48353.9	47254.8	46274.3	46274.3	47254.8		484.2	2326.45	1424.42	1274.23	1274.23	1424.42
484.6	47969	46915.4	46272.1	46272.1	46915.4		484.1	2057.98	1366.62	1273.49	1273.49	1366.62
484.5	47709.7	46684.3	46270.2	46270.2	46684.3		484	2040.53	1329.61	1272.85	1272.85	1329.61
484.4	47562.5	46530.1	46268.5	46268.5	46530.1		483.9	1939.6	1306.28	1272.29	1272.29	1306.28
484.3	47473.1	46429.2	46267.1	46267.1	46429.2		483.8	1886.98	1291.8	1271.78	1271.78	1291.8
484.2	47316.7	46364.4	46265.8	46265.8	46364.4		483.7	1904.35	1282.9	1271.32	1271.32	1282.9
484.1	47041.5	46323.5	46264.7	46264.7	46323.5		483.6	1808.72	1277.47	1270.88	1270.88	1277.47
484	47097	46298.2	46263.8	46263.8	46298.2		483.5	1752.22	1274.17	1270.5	1270.5	1274.17
483.9	46936.3	46282.7	46262.9	46262.9	46282.7		483.4	1696.54	1272.14	1270.12	1270.12	1272.14
483.8	46946.6	46273.3	46262.1	46262.1	46273.3		483.3	1779.77	1270.87	1269.78	1269.78	1270.87
483.7	46777.3	46267.6	46261.5	46261.5	46267.6		483.2	1676.76	1270.04	1269.46	1269.46	1270.04
483.6	46693.4	46264.2	46260.9	46260.9	46264.2		483.1	1620.46	1269.47	1269.17	1269.17	1269.47
483.5	46771.4	46262.1	46260.3	46260.3	46262.1		483	1576.2	1269.04	1268.88	1268.88	1269.04
483.4	46745.7	46260.7	46259.8	46259.8	46260.7		482.9	1674.29	1268.7	1268.62	1268.62	1268.7
483.3	46691.5	46259.8	46259.3	46259.3	46259.8		482.8	1617.8	1268.41	1268.38	1268.38	1268.41
483.2	46605.2	46259.1	46258.8	46258.8	46259.1		482.7	1523.63	1268.17	1268.15	1268.15	1268.17
483.1	46686.7	46258.5	46258.4	46258.4	46258.5		482.6	1475.94	1267.96	1267.94	1267.94	1267.96
483	46623.8	46258.1	46258	46258	46258.1		482.5	1476.61	1267.78	1267.78	1267.78	1267.78
482.9	46576.2	46257.7	46257.6	46257.6	46257.7		482.4	1402.6	1267.64	1267.63	1267.63	1267.64
482.8	46544.6	46257.3	46257.3	46257.3	46257.3		482.3	1423.87	1267.51	1267.51	1267.51	1267.51
482.7	46529.3	46257	46257	46257	46257		482.2	1393.55	1267.4	1267.4	1267.4	1267.4
482.6	46458.8	46256.7	46256.7	46256.7	46256.7		482.1	1373.88	1267.31	1267.31	1267.31	1267.31
482.5	46448.2	46256.4	46256.4	46256.4	46256.4		482	1428.16	1267.2	1267.2	1267.2	1267.2
482.4	46489.8	46256.2	46256.2	46256.2	46256.2		481.9	1435.07	1267.1	1267.1	1267.1	1267.1
482.3	46502.1	46256	46256	46256	46256		481.8	1380.84	1267.01	1267.01	1267.01	1267.01
482.2	46417	46255.7	46255.7	46255.7	46255.7		481.7	1363.01	1266.92	1266.92	1266.92	1266.92
482.1	46428.4	46255.5	46255.5	46255.5	46255.5		481.6	1374.82	1266.83	1266.83	1266.83	1266.83
482	46413.2	46255.3	46255.3	46255.3	46255.3		481.5	1365.82	1266.76	1266.76	1266.76	1266.76
481.9	46411.9	46255.2	46255.2	46255.2	46255.2		481.4	1359.67	1266.7	1266.7	1266.7	1266.7
481.8	46374.6	46255	46255	46255	46255		481.3	1326.16	1266.62	1266.62	1266.62	1266.62
481.7	46367	46254.9	46254.9	46254.9	46254.9		481.2	1342.08	1266.56	1266.56	1266.56	1266.56
481.6	46319.3	46254.8	46254.8	46254.8	46254.8		481.1	1371.66	1266.5	1266.5	1266.5	1266.5
481.5	46364.1	46254.7	46254.7	46254.7	46254.7		481	1340.12	1266.46	1266.46	1266.46	1266.46
481.4	46283.2	46254.6	46254.6	46254.6	46254.6		480.9	1320.7	1266.41	1266.41	1266.41	1266.41
481.3	46423	46254.5	46254.5	46254.5	46254.5		480.8	1302.12	1266.37	1266.37	1266.37	1266.37
481.2	46429.2	46254.3	46254.3	46254.3	46254.3		480.7	1245.04	1266.35	1266.35	1266.35	1266.35
481.1	46349.5	46254.2	46254.2	46254.2	46254.2		480.6	1252.79	1266.34	1266.34	1266.34	1266.34
481	46352.9	46254.1	46254.1	46254.1	46254.1		480.5	1330.82	1266.3	1266.3	1266.3	1266.3
480.9	46351.4	46253.9	46253.9	46253.9	46253.9		480.4	1396.24	1266.26	1266.26	1266.26	1266.26
480.8	46370.5	46253.9	46253.9	46253.9	46253.9		480.3	1404.35	1266.19	1266.19	1266.19	1266.19
480.7	46286.7	46253.8	46253.8	46253.8	46253.8		480.2	1396.3	1266.12	1266.12	1266.12	1266.12
480.6	46303.3	46253.7	46253.7	46253.7	46253.7		480.1	1335.48	1266.05	1266.05	1266.05	1266.05
480.5	46331.3	46253.6	46253.6	46253.6	46253.6		480	1277.48	1266	1266	1266	1266
480.4	46430.5	46253.5	46253.5	46253.5	46253.5		479.9	1261.54	1265.96	1265.96	1265.96	1265.96
480.3	46338.1	46253.4	46253.4	46253.4	46253.4		479.8	1320.84	1265.93	1265.93	1265.93	1265.93
480.2	46259.3	46253.3	46253.3	46253.3	46253.3		479.7	1373.98	1265.88	1265.88	1265.88	1265.88
480.1	46319.6	46253.3	46253.3	46253.3	46253.3		479.6	1382.41	1265.83	1265.83	1265.83	1265.83
480	46239.3	46253.2	46253.2	46253.2	46253.2		479.5	1333.25	1265.77	1265.77	1265.77	1265.77
479.9	46237.6	46253.2	46253.2	46253.2	46253.2		479.4	1331.22	1265.72	1265.72	1265.72	1265.72
479.8	46279.8	46253.2	46253.2	46253.2	46253.2		479.3	1239.94	1265.69	1265.69	1265.69	1265.69
479.7	46256	46257.8	46257.8	46257.8	46257.8		479.2	1327.54	1265.65	1265.65	1265.65	1265.65
479.6	46236.6	46267.6	46267.6	46267.6	46267.6		479.1	1279.42	1265.63	1265.63	1265.63	1265.63
479.5	46298	45000	45000	45000	46298		479	1215.62	0	0	0	1215.62

## Sheet: Fig.1k
538	2681.5	2650.2	2650.19	2650.2		537.3	2131.67	2163.84	2163.84	2163.84	2163.84	2163.84
537.9	2744.65	2648.44	2648.43	2648.44		537.2	2173.09	2163.37	2163.37	2163.37	2163.37	2163.37
537.8	2714.44	2647.07	2647.05	2647.07		537.1	2239.5	2162.95	2162.95	2162.95	2162.95	2162.95
537.7	2678.53	2646	2645.98	2646		537	2240.85	2162.46	2162.46	2162.45	2162.45	2162.46
537.6	2620.61	2645.25	2645.22	2645.25		536.9	2172.1	2161.83	2161.83	2161.83	2161.83	2161.83
537.5	2616.27	2644.93	2644.88	2644.93		536.8	2168.77	2161.48	2161.48	2161.47	2161.47	2161.48
537.4	2658.58	2644.57	2644.5	2644.57		536.7	2091.1	2161.01	2161.01	2161	2161	2161.01
537.3	2719.82	2644.04	2643.95	2644.04		536.6	2270.42	2160.78	2160.78	2160.77	2160.77	2160.78
537.2	2711.49	2642.82	2642.71	2642.82		536.5	2168.45	2160.57	2160.57	2160.55	2160.55	2160.57
537.1	2753.7	2641.57	2641.42	2641.57		536.4	2168.1	2160.4	2160.4	2160.37	2160.37	2160.4
537	2619.92	2640.49	2640.28	2640.49		536.3	2152.42	2160.03	2160.03	2159.99	2159.99	2160.03
536.9	2621.99	2639.41	2639.13	2639.41		536.2	2153.63	2159.85	2159.85	2159.79	2159.79	2159.85
536.8	2718.41	2638.74	2638.37	2638.74		536.1	2212.55	2159.21	2159.21	2159.13	2159.13	2159.21
536.7	2630.41	2638.87	2638.37	2638.87		536	2307.85	2158.38	2158.38	2158.26	2158.26	2158.38
536.6	2601.12	2638.88	2638.22	2638.88		535.9	2223.31	2157.12	2157.12	2156.95	2156.95	2157.12
536.5	2678.81	2638.84	2637.98	2638.84		535.8	2283.38	2155.57	2155.57	2155.34	2155.34	2155.57
536.4	2658.22	2639.1	2637.96	2639.1		535.7	2238.29	2154.53	2154.53	2154.2	2154.2	2154.53
536.3	2621.31	2639.41	2637.93	2639.41		535.6	2062.25	2153.83	2153.83	2153.38	2153.38	2153.84
536.2	2693.81	2639.82	2637.89	2639.82		535.5	2208.71	2153.43	2153.43	2152.81	2152.8	2153.43
536.1	2613.87	2640.34	2637.84	2640.34		535.4	2146.02	2153.44	2153.44	2152.58	2152.58	2153.45
536	2725.24	2641.01	2637.79	2641.01		535.3	2175.65	2153.75	2153.75	2152.58	2152.57	2153.76
535.9	2671.28	2641.83	2637.7	2641.83		535.2	2170.26	2154.11	2154.11	2152.53	2152.52	2154.13
535.8	2758.86	2642.89	2637.6	2642.89		535.1	2268.47	2154.61	2154.61	2152.49	2152.47	2154.64
535.7	2697.24	2644.22	2637.48	2644.22		535	2196.62	2155.27	2155.27	2152.43	2152.4	2155.3
535.6	2700.33	2645.9	2637.35	2645.9		534.9	2241.19	2156.11	2156.11	2152.34	2152.29	2156.16
535.5	2748.19	2648.02	2637.22	2648.02		534.8	2348.17	2157.19	2157.19	2152.22	2152.15	2157.27
535.4	2691.19	2650.72	2637.13	2650.72		534.7	2315.97	2158.62	2158.62	2152.1	2151.99	2158.73
535.3	2608.19	2654.09	2637.06	2654.09		534.6	2315.48	2160.49	2160.49	2151.99	2151.83	2160.64
535.2	2635.97	2658.23	2636.97	2658.23		534.5	2242.23	2162.9	2162.9	2151.89	2151.67	2163.12
535.1	2732.95	2663.31	2636.89	2663.31		534.4	2226.4	2166.01	2166.01	2151.85	2151.54	2166.32
535	2736.21	2669.49	2636.8	2669.49		534.3	2243.83	2169.95	2169.95	2151.86	2151.41	2170.39
534.9	2749.52	2676.95	2636.66	2676.95		534.2	2255.2	2174.88	2174.88	2151.91	2151.29	2175.5
534.8	2744.1	2685.94	2636.51	2685.94		534.1	2330.83	2180.99	2180.99	2152.02	2151.15	2181.86
534.7	2696.4	2696.75	2636.34	2696.75		534	2307.7	2188.49	2188.49	2152.19	2150.98	2189.7
534.6	2790.1	2709.7	2636.19	2709.7		533.9	2341.22	2197.65	2197.65	2152.48	2150.81	2199.32
534.5	2652.98	2725.12	2636.06	2725.12		533.8	2263.56	2208.75	2208.75	2152.92	2150.63	2211.04
534.4	2707.43	2743.37	2635.92	2743.37		533.7	2273.46	2222.07	2222.07	2153.54	2150.42	2225.18
534.3	2760.46	2764.84	2635.75	2764.84		533.6	2484.92	2237.91	2237.91	2154.37	2150.16	2242.12
534.2	2786.62	2790	2635.59	2790		533.5	2532.57	2256.62	2256.62	2155.53	2149.87	2262.28
534.1	2765.2	2819.33	2635.43	2819.33		533.4	2495	2278.51	2278.51	2157.08	2149.52	2286.08
534	2649.33	2853.32	2635.27	2853.32		533.3	2536.87	2303.91	2303.91	2159.13	2149.09	2313.95
533.9	2731.33	2892.51	2635.09	2892.51		533.2	2583.04	2333.17	2333.17	2161.9	2148.66	2346.41
533.8	2817.75	2937.4	2634.85	2937.4		533.1	2530.17	2366.55	2366.55	2165.57	2148.21	2383.91
533.7	2972.43	2988.5	2634.51	2988.5		533	2608.81	2404.24	2404.24	2170.33	2147.73	2426.85
533.6	3102.31	3046.3	2634.02	3046.3		532.9	2649.39	2446.37	2446.37	2176.48	2147.23	2475.62
533.5	3184.05	3111.35	2633.39	3111.35		532.8	2592.64	2492.89	2492.89	2184.29	2146.69	2530.49
533.4	3209.29	3184.1	2632.58	3184.1		532.7	2778.81	2543.66	2543.66	2194.14	2146.1	2591.7
533.3	3403.67	3264.98	2631.61	3264.98		532.6	2721.68	2598.35	2598.35	2206.43	2145.46	2659.31
533.2	3533.28	3354.37	2630.51	3354.37		532.5	2867.36	2656.4	2656.4	2221.6	2144.73	2733.27
533.1	3537.35	3452.47	2629.27	3452.47		532.4	3059.1	2717.12	2717.12	2240.22	2143.93	2813.41
533	3683.96	3559.32	2627.84	3559.32		532.3	2895.94	2779.56	2779.56	2262.87	2143.05	2899.38
532.9	3832.41	3674.9	2626.28	3674.9		532.2	3114.64	2842.52	2842.52	2290.18	2142.06	2990.63
532.8	3832.95	3798.89	2624.58	3798.89		532.1	3221.17	2904.67	2904.67	2322.85	2141	3086.52
532.7	4010.21	3930.63	2622.62	3930.63		532	3223.36	2964.51	2964.51	2361.62	2139.86	3186.27
532.6	4436.82	4069.4	2620.43	4069.4		531.9	3367.6	3020.36	3020.36	2407.16	2138.6	3288.92
532.5	4439.48	4214.11	2618.01	4214.11		531.8	3459.1	3070.57	3070.57	2460.18	2137.23	3393.52
532.4	4636.91	4363.44	2615.38	4363.44		531.7	3622.06	3113.53	3113.53	2521.35	2135.75	3499.14
532.3	4510.54	4515.7	2612.51	4515.7		531.6	3689.29	3147.74	3147.74	2591.19	2134.13	3604.8
532.2	4830	4669.05	2609.51	4669.05		531.5	3852.18	3171.94	3171.94	2670.12	2132.37	3709.69
532.1	4893.85	4821.26	2606.33	4821.26		531.4	3995.84	3185.2	3185.2	2758.34	2130.47	3813.07
532	5018.9	4969.98	2603.06	4969.98		531.3	4100.98	3186.99	3186.99	2855.86	2128.46	3914.39
531.9	4927.66	5112.56	2599.66	5112.56		531.2	4106.7	3177.2	3177.2	2962.33	2126.36	4013.17
531.8	4934.42	5246.39	2596.22	5246.39		531.1	4068.19	3156.09	3156.09	3077	2124.16	4108.94
531.7	4977.82	5368.69	2592.7	5368.69		531	4346.65	3124.38	3124.38	3198.75	2121.87	4201.25
531.6	5145.07	5476.81	2589.08	5476.81		530.9	4352.62	3083.15	3083.15	3325.98	2119.54	4289.59
531.5	5335.74	5568.24	2585.33	5568.24		530.8	4251.12	3033.75	3033.75	3456.6	2117.18	4373.17
531.4	5358.6	5640.77	2581.43	5640.77		530.7	4273.58	2977.66	2977.66	3587.99	2114.73	4450.92
531.3	5399.72	5692.57	2577.39	5692.57		530.6	4443.11	2916.62	2916.62	3717.28	2112.3	4521.6
531.2	5479.58	5722.3	2573.21	5722.3		530.5	4278.48	2852.24	2852.24	3841.11	2109.84	4583.52
531.1	5584.78	5729.09	2568.87	5729.09		530.4	4449.91	2786.06	2786.06	3955.9	2107.28	4634.68
531	5892.86	5712.71	2564.42	5712.71		530.3	4682.2	2719.54	2719.54	4058.08	2104.63	4672.98
530.9	5709.1	5673.51	2559.9	5673.51		530.2	4680.68	2654.02	2654.02	4144.29	2101.94	4696.37
530.8	5605.54	5612.35	2555.32	5612.35		530.1	4609.21	2590.54	2590.54	4211.42	2099.15	4702.81
530.7	5645.34	5530.7	2550.77	5530.7		530	4725.97	2530.03	2530.03	4256.99	2096.33	4690.7
530.6	5485.31	5430.51	2546.37	5430.51		529.9	4589.9	2473.18	2473.18	4279.26	2093.5	4658.94
530.5	5343.14	5313.97	2542.1	5313.97		529.8	4672.59	2420.44	2420.44	4277.29	2090.69	4607.04
530.4	5262.26	5183.56	2537.95	5183.56		529.7	4601.7	2372.11	2372.11	4251.07	2087.93	4535.25
530.3	5158.78	5042.02	2534.03	5042.02		529.6	4369.63	2328.3	2328.3	4201.5	2085.22	4444.58
530.2	4873.96	4892.09	2530.33	4892.09		529.5	4480.81	2288.98	2288.98	4130.35	2082.59	4336.74
530.1	4659.61	4736.5	2526.89	4736.5		529.4	4222.52	2254.07	2254.07	4040.14	2080.08	4214.13
530	4484.02	4577.89	2523.74	4577.89		529.3	4106.23	2223.32	2223.32	3933.9	2077.68	4079.54
529.9	4239.84	4418.65	2520.85	4418.65		529.2	4082.85	2196.48	2196.48	3815.03	2075.42	3936.1
529.8	4245.06	4260.95	2518.19	4260.95		529.1	3774.39	2173.28	2173.28	3687.14	2073.32	3787.1
529.7	4042.46	4106.7	2515.76	4106.7		529	3683.11	2153.38	2153.38	3553.76	2071.4	3635.74
529.6	3890.65	3957.53	2513.54	3957.53		528.9	3424.01	2136.45	2136.45	3418.22	2069.66	3485.01
529.5	3774.52	3814.74	2511.47	3814.74		528.8	3296.93	2122.12	2122.12	3283.5	2068.06	3337.56
529.4	3701.11	3679.39	2509.57	3679.39		528.7	3385.3	2110.07	2110.07	3152.16	2066.6	3195.64
529.3	3651.01	3552.29	2507.86	3552.29		528.6	3207.46	2100.02	2100.02	3026.39	2065.28	3061.12
529.2	3377.18	3433.94	2506.34	3433.94		528.5	2977.74	2091.64	2091.64	2907.76	2064.07	2935.34
529.1	3230.25	3324.59	2504.96	3324.59		528.4	2953.21	2084.73	2084.73	2797.5	2062.98	2819.26
529	3270.29	3224.33	2503.74	3224.33		528.3	2751.82	2079.09	2079.09	2696.41	2062.04	2713.46
528.9	3175.54	3133.09	2502.69	3133.09		528.2	2668.12	2074.53	2074.53	2604.85	2061.25	2618.13
528.8	3063.97	3050.6	2501.75	3050.6		528.1	2540.56	2070.85	2070.85	2522.84	2060.57	2533.12
528.7	2971.98	2976.49	2500.93	2976.49		528	2493.66	2067.9	2067.9	2450.18	2059.99	2458.09
528.6	2861.61	2910.34	2500.2	2910.34		527.9	2463.15	2065.56	2065.56	2386.47	2059.51	2392.52
528.5	2929.74	2851.67	2499.57	2851.67		527.8	2294.15	2063.73	2063.73	2331.15	2059.13	2335.75
528.4	2825.01	2799.93	2499.04	2799.93		527.7	2230.32	2062.28	2062.28	2283.54	2058.81	2287.01
528.3	2702.89	2754.53	2498.56	2754.53		527.6	2250.17	2061.17	2061.17	2242.94	2058.57	2245.54
528.2	2832.6	2714.89	2498.1	2714.89		527.5	2181.35	2060.33	2060.33	2208.63	2058.39	2210.57
528.1	2780.05	2680.5	2497.69	2680.5		527.4	2123.56	2059.66	2059.66	2179.82	2058.23	2181.26
528	2725.4	2650.78	2497.32	2650.78		527.3	2264.77	2059.14	2059.14	2155.84	2058.08	2156.9
527.9	2732.53	2625.25	2496.97	2625.25		527.2	2142.2	2058.75	2058.75	2136.05	2057.97	2136.82
527.8	2616.88	2603.44	2496.67	2603.44		527.1	2068.03	2058.44	2058.44	2119.83	2057.87	2120.39
527.7	2639.43	2584.9	2496.41	2584.9		527	2123.03	2058.19	2058.19	2106.61	2057.78	2107.02
527.6	2643.63	2569.25	2496.24	2569.25		526.9	2133.08	2058.02	2058.02	2095.97	2057.73	2096.27
527.5	2445.13	2556.1	2496.1	2556.1		526.8	2055.36	2057.88	2057.88	2087.44	2057.67	2087.65
527.4	2614.58	2545.05	2495.96	2545.05		526.7	2139.16	2057.73	2057.73	2080.59	2057.58	2080.74
527.3	2619.2	2535.81	2495.82	2535.81		526.6	2261.05	2057.59	2057.59	2075.17	2057.49	2075.27
527.2	2641.76	2528.14	2495.69	2528.14		526.5	2122.55	2057.48	2057.48	2070.9	2057.41	2070.98
527.1	2587.54	2521.73	2495.51	2521.73		526.4	2067.16	2057.39	2057.39	2067.57	2057.34	2067.62
527	2619.05	2516.44	2495.35	2516.44		526.3	2011.28	2057.32	2057.32	2065	2057.29	2065.03
526.9	2584	2512.09	2495.19	2512.09		526.2	2071.67	2057.3	2057.3	2063.05	2057.28	2063.08
526.8	2588.56	2508.54	2495.05	2508.54		526.1	2050.57	2057.71	2057.71	2061.99	2057.69	2062.01
526.7	2563.12	2505.62	2494.91	2505.62		526	2085.71	2058.12	2058.12	2061.28	2058.11	2061.3
526.6	2606.33	2503.25	2494.77	2503.25		525.9	2202.77	2058.53	2058.53	2060.86	2058.52	2060.86
526.5	2584.73	2501.32	2494.64	2501.32		525.8	2075.33	2058.94	2058.94	2060.64	2058.94	2060.65
526.4	2604.99	2499.75	2494.5	2499.75		525.7	2118.3	2059.36	2059.36	2060.59	2059.35	2060.59
526.3	2569.08	2498.43	2494.34	2498.43		525.6	2119.71	2059.77	2059.77	2060.66	2059.77	2060.66
526.2	2676.93	2497.35	2494.16	2497.35		525.5	2077.75	2060.18	2060.18	2060.82	2060.18	2060.82
526.1	2644.45	2496.41	2493.93	2496.41		525.4	2155.5	2060.6	2060.6	2061.05	2060.6	2061.05
526	2739.04	2495.57	2493.66	2495.57		525.3	2225.58	2061.01	2061.01	2061.33	2061.01	2061.33

## Sheet: Fig.2a
20.0021	551		20.0021	1610		20.0021	2612		20.0021	3570		20.0021	4569		20.0021	5680
20.0284	540		20.0284	1591		20.0284	2615		20.0284	3577		20.0284	4573		20.0284	5687
20.0547	523		20.0547	1569		20.0547	2618		20.0547	3578		20.0547	4572		20.0547	5689
20.0809	514		20.0809	1537		20.0809	2612		20.0809	3575		20.0809	4577		20.0809	5682
20.1072	492		20.1072	1520		20.1072	2606		20.1072	3575		20.1072	4574		20.1072	5666
20.1334	482		20.1334	1506		20.1334	2606		20.1334	3598		20.1334	4564		20.1334	5678
20.1597	478		20.1597	1488		20.1597	2612		20.1597	3587		20.1597	4560		20.1597	5688
20.186	489		20.186	1488		20.186	2625		20.186	3584		20.186	4554		20.186	5704
20.2122	497		20.2122	1488		20.2122	2613		20.2122	3573		20.2122	4555		20.2122	5704
20.2385	496		20.2385	1474		20.2385	2607		20.2385	3572		20.2385	4555		20.2385	5704
20.2647	496		20.2647	1471		20.2647	2604		20.2647	3570		20.2647	4563		20.2647	5706
20.291	497		20.291	1463		20.291	2599		20.291	3567		20.291	4570		20.291	5690
20.3173	492		20.3173	1463		20.3173	2607		20.3173	3577		20.3173	4577		20.3173	5673
20.3435	477		20.3435	1465		20.3435	2611		20.3435	3588		20.3435	4578		20.3435	5674
20.3698	463		20.3698	1454		20.3698	2612		20.3698	3579		20.3698	4573		20.3698	5664
20.396	485		20.396	1461		20.396	2610		20.396	3584		20.396	4569		20.396	5672
20.4223	495		20.4223	1455		20.4223	2595		20.4223	3573		20.4223	4565		20.4223	5679
20.4486	500		20.4486	1445		20.4486	2592		20.4486	3571		20.4486	4559		20.4486	5678
20.4748	498		20.4748	1459		20.4748	2591		20.4748	3571		20.4748	4558		20.4748	5679
20.5011	501		20.5011	1452		20.5011	2578		20.5011	3574		20.5011	4562		20.5011	5664
20.5273	489		20.5273	1458		20.5273	2575		20.5273	3585		20.5273	4573		20.5273	5657
20.5536	471		20.5536	1467		20.5536	2577		20.5536	3584		20.5536	4572		20.5536	5649
20.5799	463		20.5799	1463		20.5799	2588		20.5799	3583		20.5799	4562		20.5799	5648
20.6061	471		20.6061	1465		20.6061	2588		20.6061	3594		20.6061	4567		20.6061	5673
20.6324	481		20.6324	1457		20.6324	2593		20.6324	3579		20.6324	4570		20.6324	5687
20.6587	474		20.6587	1455		20.6587	2611		20.6587	3579		20.6587	4562		20.6587	5693
20.6849	477		20.6849	1459		20.6849	2614		20.6849	3587		20.6849	4560		20.6849	5703
20.7112	488		20.7112	1450		20.7112	2595		20.7112	3593		20.7112	4574		20.7112	5700
20.7374	490		20.7374	1459		20.7374	2593		20.7374	3604		20.7374	4582		20.7374	5704
20.7637	498		20.7637	1470		20.7637	2600		20.7637	3587		20.7637	4580		20.7637	5707
20.79	499		20.79	1469		20.79	2608		20.79	3566		20.79	4568		20.79	5713
20.8162	493		20.8162	1466		20.8162	2607		20.8162	3564		20.8162	4561		20.8162	5720
20.8425	477		20.8425	1471		20.8425	2618		20.8425	3554		20.8425	4556		20.8425	5698
20.8687	467		20.8687	1467		20.8687	2626		20.8687	3560		20.8687	4548		20.8687	5686
20.895	462		20.895	1461		20.895	2623		20.895	3571		20.895	4567		20.895	5677
20.9213	461		20.9213	1461		20.9213	2614		20.9213	3575		20.9213	4586		20.9213	5678
20.9475	461		20.9475	1453		20.9475	2600		20.9475	3581		20.9475	4599		20.9475	5685
20.9738	467		20.9738	1454		20.9738	2594		20.9738	3571		20.9738	4611		20.9738	5684
21	478		21	1443		21	2587		21	3559		21	4605		21	5690
21.0263	486		21.0263	1450		21.0263	2585		21.0263	3560		21.0263	4599		21.0263	5685
21.0526	491		21.0526	1463		21.0526	2588		21.0526	3573		21.0526	4581		21.0526	5680
21.0788	503		21.0788	1468		21.0788	2594		21.0788	3573		21.0788	4569		21.0788	5685
21.1051	488		21.1051	1474		21.1051	2606		21.1051	3568		21.1051	4565		21.1051	5689
21.1314	476		21.1314	1479		21.1314	2610		21.1314	3566		21.1314	4553		21.1314	5700
21.1576	470		21.1576	1472		21.1576	2603		21.1576	3567		21.1576	4557		21.1576	5686
21.1839	467		21.1839	1460		21.1839	2608		21.1839	3572		21.1839	4569		21.1839	5672
21.2101	475		21.2101	1456		21.2101	2612		21.2101	3572		21.2101	4577		21.2101	5665
21.2364	478		21.2364	1461		21.2364	2620		21.2364	3577		21.2364	4585		21.2364	5664
21.2627	477		21.2627	1456		21.2627	2617		21.2627	3578		21.2627	4579		21.2627	5676
21.2889	470		21.2889	1452		21.2889	2618		21.2889	3572		21.2889	4585		21.2889	5681
21.3152	478		21.3152	1447		21.3152	2618		21.3152	3578		21.3152	4589		21.3152	5679
21.3414	481		21.3414	1439		21.3414	2601		21.3414	3581		21.3414	4583		21.3414	5689
21.3677	477		21.3677	1439		21.3677	2603		21.3677	3588		21.3677	4587		21.3677	5683
21.394	484		21.394	1437		21.394	2599		21.394	3594		21.394	4584		21.394	5677
21.4202	500		21.4202	1444		21.4202	2595		21.4202	3590		21.4202	4581		21.4202	5676
21.4465	496		21.4465	1450		21.4465	2607		21.4465	3591		21.4465	4574		21.4465	5686
21.4727	489		21.4727	1445		21.4727	2606		21.4727	3586		21.4727	4567		21.4727	5698
21.499	482		21.499	1443		21.499	2599		21.499	3581		21.499	4568		21.499	5699
21.5252	492		21.5252	1440		21.5252	2597		21.5252	3587		21.5252	4575		21.5252	5690
21.5515	484		21.5515	1445		21.5515	2582		21.5515	3584		21.5515	4577		21.5515	5690
21.5778	471		21.5778	1451		21.5778	2581		21.5778	3588		21.5778	4589		21.5778	5677
21.604	470		21.604	1448		21.604	2572		21.604	3594		21.604	4587		21.604	5674
21.6303	483		21.6303	1465		21.6303	2567		21.6303	3586		21.6303	4583		21.6303	5678
21.6566	483		21.6566	1466		21.6566	2582		21.6566	3587		21.6566	4577		21.6566	5695
21.6828	483		21.6828	1455		21.6828	2585		21.6828	3585		21.6828	4572		21.6828	5709
21.7091	474		21.7091	1458		21.7091	2595		21.7091	3592		21.7091	4570		21.7091	5722
21.7353	477		21.7353	1461		21.7353	2595		21.7353	3597		21.7353	4582		21.7353	5719
21.7616	469		21.7616	1456		21.7616	2602		21.7616	3594		21.7616	4574		21.7616	5707
21.7879	459		21.7879	1446		21.7879	2603		21.7879	3595		21.7879	4586		21.7879	5693
21.8141	444		21.8141	1442		21.8141	2598		21.8141	3600		21.8141	4589		21.8141	5689
21.8404	457		21.8404	1451		21.8404	2594		21.8404	3586		21.8404	4586		21.8404	5685
21.8666	472		21.8666	1453		21.8666	2593		21.8666	3576		21.8666	4596		21.8666	5691
21.8929	485		21.8929	1460		21.8929	2587		21.8929	3576		21.8929	4598		21.8929	5694
21.9192	495		21.9192	1467		21.9192	2608		21.9192	3596		21.9192	4598		21.9192	5699
21.9454	503		21.9454	1465		21.9454	2603		21.9454	3594		21.9454	4599		21.9454	5709
21.9717	506		21.9717	1458		21.9717	2619		21.9717	3594		21.9717	4595		21.9717	5705
21.9979	493		21.9979	1461		21.9979	2628		21.9979	3583		21.9979	4594		21.9979	5707
22.0242	480		22.0242	1466		22.0242	2622		22.0242	3578		22.0242	4587		22.0242	5705
22.0505	480		22.0505	1466		22.0505	2614		22.0505	3558		22.0505	4578		22.0505	5696
22.0767	473		22.0767	1468		22.0767	2595		22.0767	3550		22.0767	4586		22.0767	5684
22.103	472		22.103	1459		22.103	2586		22.103	3556		22.103	4582		22.103	5686
22.1292	474		22.1292	1445		22.1292	2596		22.1292	3580		22.1292	4578		22.1292	5688
22.1555	477		22.1555	1439		22.1555	2600		22.1555	3587		22.1555	4571		22.1555	5682
22.1818	482		22.1818	1437		22.1818	2620		22.1818	3611		22.1818	4575		22.1818	5676
22.208	474		22.208	1442		22.208	2639		22.208	3615		22.208	4567		22.208	5679
22.2343	477		22.2343	1448		22.2343	2636		22.2343	3613		22.2343	4566		22.2343	5681
22.2605	479		22.2605	1460		22.2605	2632		22.2605	3603		22.2605	4572		22.2605	5681
22.2868	481		22.2868	1469		22.2868	2622		22.2868	3592		22.2868	4582		22.2868	5687
22.3131	487		22.3131	1469		22.3131	2609		22.3131	3582		22.3131	4585		22.3131	5701
22.3393	490		22.3393	1481		22.3393	2602		22.3393	3581		22.3393	4585		22.3393	5711
22.3656	499		22.3656	1488		22.3656	2609		22.3656	3572		22.3656	4578		22.3656	5692
22.3919	498		22.3919	1486		22.3919	2615		22.3919	3568		22.3919	4566		22.3919	5691
22.4181	494		22.4181	1476		22.4181	2619		22.4181	3572		22.4181	4559		22.4181	5682
22.4444	493		22.4444	1475		22.4444	2607		22.4444	3575		22.4444	4554		22.4444	5681
22.4706	495		22.4706	1468		22.4706	2611		22.4706	3571		22.4706	4550		22.4706	5674
22.4969	498		22.4969	1457		22.4969	2615		22.4969	3573		22.4969	4556		22.4969	5677
22.5232	494		22.5232	1443		22.5232	2613		22.5232	3569		22.5232	4558		22.5232	5679
22.5494	499		22.5494	1445		22.5494	2621		22.5494	3574		22.5494	4571		22.5494	5687
22.5757	504		22.5757	1456		22.5757	2633		22.5757	3578		22.5757	4571		22.5757	5687
22.6019	508		22.6019	1457		22.6019	2630		22.6019	3574		22.6019	4574		22.6019	5689
22.6282	515		22.6282	1466		22.6282	2625		22.6282	3588		22.6282	4583		22.6282	5679
22.6545	529		22.6545	1498		22.6545	2622		22.6545	3587		22.6545	4584		22.6545	5694
22.6807	532		22.6807	1511		22.6807	2629		22.6807	3580		22.6807	4576		22.6807	5677
22.707	558		22.707	1526		22.707	2638		22.707	3578		22.707	4579		22.707	5679
22.7332	578		22.7332	1539		22.7332	2644		22.7332	3572		22.7332	4574		22.7332	5692
22.7595	605		22.7595	1551		22.7595	2652		22.7595	3579		22.7595	4583		22.7595	5703
22.7858	654		22.7858	1569		22.7858	2657		22.7858	3581		22.7858	4578		22.7858	5712
22.812	718		22.812	1577		22.812	2656		22.812	3584		22.812	4591		22.812	5716
22.8383	795		22.8383	1609		22.8383	2648		22.8383	3580		22.8383	4587		22.8383	5724
22.8645	894		22.8645	1657		22.8645	2654		22.8645	3572		22.8645	4581		22.8645	5728
22.8908	1013		22.8908	1709		22.8908	2673		22.8908	3568		22.8908	4586		22.8908	5703
22.9171	1164		22.9171	1783		22.9171	2685		22.9171	3573		22.9171	4583		22.9171	5691
22.9433	1282		22.9433	1874		22.9433	2688		22.9433	3591		22.9433	4584		22.9433	5684
22.9696	1368		22.9696	1970		22.9696	2704		22.9696	3606		22.9696	4597		22.9696	5666
22.9959	1405		22.9959	2087		22.9959	2707		22.9959	3607		22.9959	4602		22.9959	5651
23.0221	1387		23.0221	2210		23.0221	2720		23.0221	3609		23.0221	4624		23.0221	5657
23.0484	1302		23.0484	2316		23.0484	2717		23.0484	3593		23.0484	4612		23.0484	5683
23.0746	1195		23.0746	2371		23.0746	2722		23.0746	3587		23.0746	4602		23.0746	5696
23.1009	1071		23.1009	2357		23.1009	2733		23.1009	3570		23.1009	4607		23.1009	5702
23.1272	959		23.1272	2281		23.1272	2736		23.1272	3572		23.1272	4603		23.1272	5709
23.1534	849		23.1534	2153		23.1534	2728		23.1534	3574		23.1534	4589		23.1534	5719
23.1797	754		23.1797	1995		23.1797	2727		23.1797	3581		23.1797	4588		23.1797	5709
23.2059	669		23.2059	1849		23.2059	2717		23.2059	3572		23.2059	4591		23.2059	5707
23.2322	615		23.2322	1729		23.2322	2711		23.2322	3576		23.2322	4607		23.2322	5698
23.2584	568		23.2584	1640		23.2584	2698		23.2584	3572		23.2584	4607		23.2584	5711
23.2847	544		23.2847	1592		23.2847	2692		23.2847	3572		23.2847	4601		23.2847	5709
23.311	518		23.311	1552		23.311	2675		23.311	3569		23.311	4586		23.311	5705
23.3372	511		23.3372	1531		23.3372	2677		23.3372	3568		23.3372	4586		23.3372	5703
23.3635	501		23.3635	1512		23.3635	2667		23.3635	3558		23.3635	4579		23.3635	5698
23.3897	495		23.3897	1498		23.3897	2662		23.3897	3568		23.3897	4580		23.3897	5692
23.416	496		23.416	1498		23.416	2653		23.416	3566		23.416	4594		23.416	5700
23.4423	506		23.4423	1492		23.4423	2650		23.4423	3566		23.4423	4600		23.4423	5695
23.4685	511		23.4685	1482		23.4685	2650		23.4685	3567		23.4685	4603		23.4685	5693
23.4948	516		23.4948	1491		23.4948	2646		23.4948	3575		23.4948	4597		23.4948	5691
23.5211	509		23.5211	1487		23.5211	2638		23.5211	3584		23.5211	4588		23.5211	5696
23.5473	517		23.5473	1481		23.5473	2640		23.5473	3596		23.5473	4594		23.5473	5685
23.5736	506		23.5736	1473		23.5736	2634		23.5736	3595		23.5736	4582		23.5736	5677
23.5998	502		23.5998	1462		23.5998	2614		23.5998	3591		23.5998	4572		23.5998	5675
23.6261	495		23.6261	1470		23.6261	2603		23.6261	3592		23.6261	4587		23.6261	5680
23.6524	501		23.6524	1468		23.6524	2602		23.6524	3585		23.6524	4579		23.6524	5685
23.6786	504		23.6786	1465		23.6786	2589		23.6786	3590		23.6786	4576		23.6786	5685
23.7049	506		23.7049	1470		23.7049	2583		23.7049	3591		23.7049	4575		23.7049	5697
23.7311	493		23.7311	1472		23.7311	2585		23.7311	3596		23.7311	4585		23.7311	5699
23.7574	487		23.7574	1463		23.7574	2596		23.7574	3600		23.7574	4583		23.7574	5691
23.7837	474		23.7837	1454		23.7837	2602		23.7837	3592		23.7837	4562		23.7837	5702
23.8099	475		23.8099	1441		23.8099	2608		23.8099	3572		23.8099	4560		23.8099	5703
23.8362	478		23.8362	1452		23.8362	2624		23.8362	3569		23.8362	4562		23.8362	5701
23.8624	478		23.8624	1456		23.8624	2614		23.8624	3566		23.8624	4556		23.8624	5700
23.8887	469		23.8887	1457		23.8887	2600		23.8887	3564		23.8887	4558		23.8887	5702
23.915	465		23.915	1457		23.915	2590		23.915	3558		23.915	4561		23.915	5687
23.9412	466		23.9412	1453		23.9412	2585		23.9412	3565		23.9412	4577		23.9412	5677
23.9675	465		23.9675	1439		23.9675	2583		23.9675	3560		23.9675	4577		23.9675	5668
23.9937	466		23.9937	1443		23.9937	2584		23.9937	3563		23.9937	4571		23.9937	5677
24.02	475		24.02	1440		24.02	2596		24.02	3561		24.02	4566		24.02	5669
24.0463	474		24.0463	1447		24.0463	2600		24.0463	3567		24.0463	4570		24.0463	5666
24.0725	464		24.0725	1438		24.0725	2593		24.0725	3576		24.0725	4575		24.0725	5662
24.0988	453		24.0988	1439		24.0988	2592		24.0988	3580		24.0988	4573		24.0988	5660
24.1251	460		24.1251	1433		24.1251	2576		24.1251	3585		24.1251	4576		24.1251	5657
24.1513	470		24.1513	1424		24.1513	2576		24.1513	3586		24.1513	4582		24.1513	5682
24.1776	473		24.1776	1418		24.1776	2579		24.1776	3576		24.1776	4575		24.1776	5689
24.2038	470		24.2038	1429		24.2038	2588		24.2038	3565		24.2038	4575		24.2038	5700
24.2301	468		24.2301	1433		24.2301	2601		24.2301	3561		24.2301	4570		24.2301	5701
24.2564	461		24.2564	1438		24.2564	2603		24.2564	3552		24.2564	4587		24.2564	5695
24.2826	463		24.2826	1436		24.2826	2603		24.2826	3559		24.2826	4584		24.2826	5693
24.3089	465		24.3089	1444		24.3089	2600		24.3089	3573		24.3089	4585		24.3089	5687
24.3351	461		24.3351	1436		24.3351	2592		24.3351	3589		24.3351	4572		24.3351	5687
24.3614	464		24.3614	1432		24.3614	2593		24.3614	3591		24.3614	4559		24.3614	5703
24.3877	455		24.3877	1443		24.3877	2603		24.3877	3590		24.3877	4543		24.3877	5691
24.4139	454		24.4139	1447		24.4139	2604		24.4139	3582		24.4139	4544		24.4139	5683
24.4402	457		24.4402	1453		24.4402	2612		24.4402	3580		24.4402	4549		24.4402	5677
24.4664	464		24.4664	1453		24.4664	2609		24.4664	3578		24.4664	4557		24.4664	5672
24.4927	468		24.4927	1443		24.4927	2614		24.4927	3587		24.4927	4558		24.4927	5682
24.519	467		24.519	1440		24.519	2609		24.519	3590		24.519	4578		24.519	5679
24.5452	453		24.5452	1434		24.5452	2611		24.5452	3589		24.5452	4576		24.5452	5674
24.5715	454		24.5715	1439		24.5715	2605		24.5715	3584		24.5715	4580		24.5715	5669
24.5977	445		24.5977	1451		24.5977	2599		24.5977	3571		24.5977	4573		24.5977	5678
24.624	444		24.624	1455		24.624	2587		24.624	3565		24.624	4573		24.624	5676
24.6503	444		24.6503	1456		24.6503	2579		24.6503	3569		24.6503	4562		24.6503	5676
24.6765	449		24.6765	1451		24.6765	2575		24.6765	3570		24.6765	4559		24.6765	5690
24.7028	448		24.7028	1441		24.7028	2575		24.7028	3566		24.7028	4555		24.7028	5706
24.729	452		24.729	1444		24.729	2570		24.729	3562		24.729	4560		24.729	5707
24.7553	456		24.7553	1439		24.7553	2569		24.7553	3556		24.7553	4561		24.7553	5697
24.7816	453		24.7816	1438		24.7816	2565		24.7816	3555		24.7816	4561		24.7816	5698
24.8078	451		24.8078	1436		24.8078	2575		24.8078	3546		24.8078	4558		24.8078	5704
24.8341	458		24.8341	1441		24.8341	2585		24.8341	3554		24.8341	4561		24.8341	5688
24.8604	466		24.8604	1440		24.8604	2596		24.8604	3558		24.8604	4566		24.8604	5681
24.8866	478		24.8866	1446		24.8866	2612		24.8866	3565		24.8866	4583		24.8866	5672
24.9129	473		24.9129	1449		24.9129	2615		24.9129	3570		24.9129	4578		24.9129	5673
24.9391	476		24.9391	1462		24.9391	2613		24.9391	3569		24.9391	4589		24.9391	5670
24.9654	472		24.9654	1457		24.9654	2597		24.9654	3568		24.9654	4587		24.9654	5666
24.9916	450		24.9916	1456		24.9916	2583		24.9916	3571		24.9916	4584		24.9916	5668
25.0179	443		25.0179	1449		25.0179	2582		25.0179	3568		25.0179	4581		25.0179	5664
25.0442	442		25.0442	1437		25.0442	2582		25.0442	3571		25.0442	4574		25.0442	5665
25.0704	446		25.0704	1426		25.0704	2586		25.0704	3563		25.0704	4574		25.0704	5676
25.0967	454		25.0967	1412		25.0967	2594		25.0967	3566		25.0967	4565		25.0967	5680
25.1229	454		25.1229	1410		25.1229	2591		25.1229	3557		25.1229	4561		25.1229	5683
25.1492	460		25.1492	1420		25.1492	2586		25.1492	3548		25.1492	4566		25.1492	5692
25.1755	465		25.1755	1419		25.1755	2573		25.1755	3555		25.1755	4549		25.1755	5691
25.2017	473		25.2017	1424		25.2017	2577		25.2017	3556		25.2017	4546		25.2017	5681
25.228	475		25.228	1428		25.228	2574		25.228	3558		25.228	4544		25.228	5672
25.2542	464		25.2542	1429		25.2542	2576		25.2542	3561		25.2542	4548		25.2542	5659
25.2805	457		25.2805	1433		25.2805	2587		25.2805	3551		25.2805	4549		25.2805	5655
25.3068	460		25.3068	1424		25.3068	2595		25.3068	3551		25.3068	4546		25.3068	5655
25.333	449		25.333	1440		25.333	2595		25.333	3553		25.333	4562		25.333	5654
25.3593	452		25.3593	1444		25.3593	2591		25.3593	3555		25.3593	4560		25.3593	5667
25.3856	453		25.3856	1438		25.3856	2592		25.3856	3564		25.3856	4547		25.3856	5659
25.4118	455		25.4118	1430		25.4118	2594		25.4118	3564		25.4118	4540		25.4118	5653
25.4381	447		25.4381	1434		25.4381	2588		25.4381	3562		25.4381	4533		25.4381	5659
25.4643	445		25.4643	1439		25.4643	2589		25.4643	3564		25.4643	4541		25.4643	5653
25.4906	446		25.4906	1435		25.4906	2593		25.4906	3556		25.4906	4537		25.4906	5656
25.5169	464		25.5169	1430		25.5169	2587		25.5169	3554		25.5169	4535		25.5169	5663
25.5431	458		25.5431	1424		25.5431	2588		25.5431	3558		25.5431	4552		25.5431	5677
25.5694	456		25.5694	1421		25.5694	2583		25.5694	3547		25.5694	4559		25.5694	5679
25.5956	452		25.5956	1414		25.5956	2587		25.5956	3555		25.5956	4545		25.5956	5662
25.6219	439		25.6219	1410		25.6219	2577		25.6219	3562		25.6219	4540		25.6219	5660
25.6482	442		25.6482	1414		25.6482	2581		25.6482	3561		25.6482	4542		25.6482	5662
25.6744	444		25.6744	1421		25.6744	2583		25.6744	3569		25.6744	4541		25.6744	5647
25.7007	440		25.7007	1424		25.7007	2581		25.7007	3557		25.7007	4532		25.7007	5641
25.7269	449		25.7269	1422		25.7269	2572		25.7269	3552		25.7269	4533		25.7269	5646
25.7532	446		25.7532	1414		25.7532	2576		25.7532	3556		25.7532	4545		25.7532	5650
25.7795	438		25.7795	1417		25.7795	2584		25.7795	3555		25.7795	4553		25.7795	5646
25.8057	447		25.8057	1423		25.8057	2585		25.8057	3562		25.8057	4541		25.8057	5638
25.832	441		25.832	1415		25.832	2578		25.832	3556		25.832	4536		25.832	5647
25.8583	463		25.8583	1419		25.8583	2581		25.8583	3542		25.8583	4555		25.8583	5656
25.8845	460		25.8845	1421		25.8845	2579		25.8845	3532		25.8845	4551		25.8845	5657
25.9108	453		25.9108	1423		25.9108	2574		25.9108	3524		25.9108	4548		25.9108	5658
25.937	461		25.937	1424		25.937	2567		25.937	3521		25.937	4556		25.937	5668
25.9633	457		25.9633	1432		25.9633	2569		25.9633	3534		25.9633	4563		25.9633	5659
25.9896	462		25.9896	1437		25.9896	2575		25.9896	3550		25.9896	4574		25.9896	5653
26.0158	462		26.0158	1447		26.0158	2565		26.0158	3556		26.0158	4565		26.0158	5648
26.0421	462		26.0421	1431		26.0421	2560		26.0421	3558		26.0421	4542		26.0421	5657
26.0683	462		26.0683	1426		26.0683	2558		26.0683	3547		26.0683	4544		26.0683	5660
26.0946	440		26.0946	1416		26.0946	2574		26.0946	3533		26.0946	4515		26.0946	5651
26.1209	431		26.1209	1411		26.1209	2574		26.1209	3531		26.1209	4497		26.1209	5643
26.1471	428		26.1471	1407		26.1471	2576		26.1471	3520		26.1471	4505		26.1471	5644
26.1734	432		26.1734	1413		26.1734	2572		26.1734	3520		26.1734	4508		26.1734	5643
26.1996	442		26.1996	1423		26.1996	2579		26.1996	3516		26.1996	4523		26.1996	5643
26.2259	440		26.2259	1433		26.2259	2578		26.2259	3526		26.2259	4538		26.2259	5645
26.2522	445		26.2522	1433		26.2522	2569		26.2522	3535		26.2522	4542		26.2522	5640
26.2784	432		26.2784	1431		26.2784	2563		26.2784	3533		26.2784	4552		26.2784	5639
26.3047	421		26.3047	1433		26.3047	2579		26.3047	3537		26.3047	4548		26.3047	5622
26.3309	418		26.3309	1427		26.3309	2572		26.3309	3548		26.3309	4537		26.3309	5615
26.3572	411		26.3572	1410		26.3572	2570		26.3572	3555		26.3572	4539		26.3572	5630
26.3835	422		26.3835	1400		26.3835	2571		26.3835	3555		26.3835	4526		26.3835	5651
26.4097	427		26.4097	1401		26.4097	2582		26.4097	3551		26.4097	4532		26.4097	5661
26.436	432		26.436	1401		26.436	2584		26.436	3556		26.436	4532		26.436	5663
26.4622	431		26.4622	1395		26.4622	2571		26.4622	3551		26.4622	4540		26.4622	5652
26.4885	430		26.4885	1407		26.4885	2563		26.4885	3550		26.4885	4540		26.4885	5649
26.5148	432		26.5148	1414		26.5148	2563		26.5148	3544		26.5148	4540		26.5148	5640
26.541	438		26.541	1424		26.541	2557		26.541	3536		26.541	4526		26.541	5631
26.5673	438		26.5673	1427		26.5673	2553		26.5673	3532		26.5673	4517		26.5673	5638
26.5935	443		26.5935	1427		26.5935	2551		26.5935	3527		26.5935	4512		26.5935	5645
26.6198	443		26.6198	1427		26.6198	2549		26.6198	3524		26.6198	4519		26.6198	5651
26.6461	433		26.6461	1423		26.6461	2554		26.6461	3515		26.6461	4525		26.6461	5659
26.6723	426		26.6723	1413		26.6723	2560		26.6723	3513		26.6723	4546		26.6723	5661
26.6986	427		26.6986	1412		26.6986	2565		26.6986	3514		26.6986	4548		26.6986	5662
26.7248	423		26.7248	1406		26.7248	2567		26.7248	3496		26.7248	4545		26.7248	5657
26.7511	429		26.7511	1408		26.7511	2561		26.7511	3491		26.7511	4539		26.7511	5637
26.7774	441		26.7774	1414		26.7774	2553		26.7774	3505		26.7774	4530		26.7774	5634
26.8036	448		26.8036	1412		26.8036	2551		26.8036	3515		26.8036	4533		26.8036	5633
26.8299	435		26.8299	1408		26.8299	2553		26.8299	3540		26.8299	4530		26.8299	5633
26.8561	430		26.8561	1419		26.8561	2560		26.8561	3541		26.8561	4542		26.8561	5650
26.8824	434		26.8824	1418		26.8824	2567		26.8824	3548		26.8824	4546		26.8824	5653
26.9087	436		26.9087	1412		26.9087	2558		26.9087	3540		26.9087	4545		26.9087	5653
26.9349	433		26.9349	1412		26.9349	2549		26.9349	3518		26.9349	4543		26.9349	5650
26.9612	434		26.9612	1409		26.9612	2537		26.9612	3513		26.9612	4547		26.9612	5633
26.9874	435		26.9874	1406		26.9874	2542		26.9874	3509		26.9874	4548		26.9874	5634
27.0137	430		27.0137	1407		27.0137	2550		27.0137	3500		27.0137	4551		27.0137	5635
27.04	417		27.04	1408		27.04	2567		27.04	3515		27.04	4547		27.04	5639
27.0662	416		27.0662	1415		27.0662	2578		27.0662	3510		27.0662	4555		27.0662	5653
27.0925	411		27.0925	1421		27.0925	2571		27.0925	3516		27.0925	4564		27.0925	5653
27.1187	418		27.1187	1429		27.1187	2559		27.1187	3525		27.1187	4560		27.1187	5649
27.145	430		27.145	1431		27.145	2542		27.145	3528		27.145	4546		27.145	5636
27.1713	424		27.1713	1422		27.1713	2534		27.1713	3527		27.1713	4537		27.1713	5613
27.1975	416		27.1975	1418		27.1975	2539		27.1975	3513		27.1975	4520		27.1975	5608
27.2238	422		27.2238	1419		27.2238	2545		27.2238	3515		27.2238	4509		27.2238	5603
27.2501	430		27.2501	1409		27.2501	2562		27.2501	3519		27.2501	4504		27.2501	5611
27.2763	423		27.2763	1390		27.2763	2571		27.2763	3516		27.2763	4520		27.2763	5618
27.3026	420		27.3026	1395		27.3026	2563		27.3026	3521		27.3026	4545		27.3026	5629
27.3288	426		27.3288	1396		27.3288	2573		27.3288	3521		27.3288	4546		27.3288	5632
27.3551	429		27.3551	1394		27.3551	2556		27.3551	3523		27.3551	4538		27.3551	5634
27.3814	420		27.3814	1391		27.3814	2552		27.3814	3520		27.3814	4524		27.3814	5634
27.4076	416		27.4076	1393		27.4076	2532		27.4076	3523		27.4076	4508		27.4076	5635
27.4339	421		27.4339	1388		27.4339	2526		27.4339	3536		27.4339	4506		27.4339	5629
27.4601	427		27.4601	1393		27.4601	2530		27.4601	3535		27.4601	4503		27.4601	5630
27.4864	420		27.4864	1388		27.4864	2530		27.4864	3535		27.4864	4516		27.4864	5627
27.5127	425		27.5127	1399		27.5127	2527		27.5127	3532		27.5127	4530		27.5127	5627
27.5389	429		27.5389	1400		27.5389	2545		27.5389	3534		27.5389	4534		27.5389	5625
27.5652	436		27.5652	1402		27.5652	2540		27.5652	3537		27.5652	4528		27.5652	5626
27.5914	444		27.5914	1400		27.5914	2545		27.5914	3546		27.5914	4506		27.5914	5628
27.6177	443		27.6177	1390		27.6177	2533		27.6177	3544		27.6177	4497		27.6177	5629
27.644	437		27.644	1384		27.644	2538		27.644	3537		27.644	4509		27.644	5622
27.6702	431		27.6702	1400		27.6702	2543		27.6702	3528		27.6702	4517		27.6702	5613
27.6965	416		27.6965	1404		27.6965	2545		27.6965	3529		27.6965	4530		27.6965	5598
27.7228	418		27.7228	1411		27.7228	2557		27.7228	3525		27.7228	4545		27.7228	5595
27.749	416		27.749	1417		27.749	2559		27.749	3529		27.749	4560		27.749	5592
27.7753	424		27.7753	1415		27.7753	2563		27.7753	3524		27.7753	4546		27.7753	5599
27.8015	425		27.8015	1418		27.8015	2560		27.8015	3535		27.8015	4520		27.8015	5605
27.8278	424		27.8278	1413		27.8278	2551		27.8278	3532		27.8278	4512		27.8278	5611
27.8541	420		27.8541	1406		27.8541	2556		27.8541	3533		27.8541	4522		27.8541	5608
27.8803	416		27.8803	1405		27.8803	2564		27.8803	3543		27.8803	4512		27.8803	5603
27.9066	407		27.9066	1405		27.9066	2553		27.9066	3552		27.9066	4516		27.9066	5604
27.9328	408		27.9328	1398		27.9328	2556		27.9328	3538		27.9328	4529		27.9328	5611
27.9591	412		27.9591	1391		27.9591	2536		27.9591	3525		27.9591	4541		27.9591	5611
27.9854	423		27.9854	1394		27.9854	2537		27.9854	3519		27.9854	4536		27.9854	5611
28.0116	434		28.0116	1403		28.0116	2534		28.0116	3513		28.0116	4521		28.0116	5611
28.0379	441		28.0379	1400		28.0379	2536		28.0379	3510		28.0379	4522		28.0379	5611
28.0641	445		28.0641	1397		28.0641	2544		28.0641	3500		28.0641	4517		28.0641	5594
28.0904	446		28.0904	1396		28.0904	2553		28.0904	3503		28.0904	4504		28.0904	5588
28.1166	433		28.1166	1403		28.1166	2545		28.1166	3489		28.1166	4514		28.1166	5594
28.1429	420		28.1429	1404		28.1429	2549		28.1429	3480		28.1429	4521		28.1429	5593
28.1692	417		28.1692	1410		28.1692	2542		28.1692	3489		28.1692	4529		28.1692	5595
28.1954	412		28.1954	1417		28.1954	2547		28.1954	3507		28.1954	4537		28.1954	5601
28.2217	406		28.2217	1414		28.2217	2554		28.2217	3509		28.2217	4526		28.2217	5613
28.248	404		28.248	1403		28.248	2562		28.248	3526		28.248	4530		28.248	5631
28.2742	411		28.2742	1395		28.2742	2557		28.2742	3527		28.2742	4519		28.2742	5622
28.3005	425		28.3005	1382		28.3005	2547		28.3005	3523		28.3005	4515		28.3005	5629
28.3267	427		28.3267	1385		28.3267	2544		28.3267	3509		28.3267	4517		28.3267	5621
28.353	426		28.353	1387		28.353	2546		28.353	3508		28.353	4514		28.353	5608
28.3793	431		28.3793	1399		28.3793	2536		28.3793	3503		28.3793	4517		28.3793	5600
28.4055	425		28.4055	1401		28.4055	2530		28.4055	3509		28.4055	4507		28.4055	5599
28.4318	409		28.4318	1398		28.4318	2541		28.4318	3512		28.4318	4490		28.4318	5594
28.458	405		28.458	1396		28.458	2546		28.458	3516		28.458	4501		28.458	5610
28.4843	402		28.4843	1397		28.4843	2549		28.4843	3514		28.4843	4499		28.4843	5619
28.5106	414		28.5106	1390		28.5106	2538		28.5106	3503		28.5106	4504		28.5106	5625
28.5368	418		28.5368	1390		28.5368	2536		28.5368	3508		28.5368	4513		28.5368	5613
28.5631	418		28.5631	1386		28.5631	2530		28.5631	3510		28.5631	4510		28.5631	5601
28.5893	423		28.5893	1400		28.5893	2516		28.5893	3501		28.5893	4517		28.5893	5592
28.6156	418		28.6156	1404		28.6156	2520		28.6156	3511		28.6156	4500		28.6156	5580
28.6419	412		28.6419	1402		28.6419	2527		28.6419	3526		28.6419	4489		28.6419	5574
28.6681	407		28.6681	1395		28.6681	2531		28.6681	3530		28.6681	4494		28.6681	5581
28.6944	405		28.6944	1389		28.6944	2536		28.6944	3529		28.6944	4494		28.6944	5582
28.7206	412		28.7206	1380		28.7206	2538		28.7206	3516		28.7206	4486		28.7206	5587
28.7469	413		28.7469	1379		28.7469	2534		28.7469	3513		28.7469	4495		28.7469	5592
28.7732	418		28.7732	1384		28.7732	2537		28.7732	3502		28.7732	4496		28.7732	5597
28.7994	423		28.7994	1383		28.7994	2522		28.7994	3491		28.7994	4508		28.7994	5591
28.8257	424		28.8257	1386		28.8257	2534		28.8257	3504		28.8257	4512		28.8257	5588
28.8519	421		28.8519	1390		28.8519	2525		28.8519	3510		28.8519	4517		28.8519	5594
28.8782	420		28.8782	1384		28.8782	2527		28.8782	3514		28.8782	4528		28.8782	5597
28.9045	415		28.9045	1382		28.9045	2514		28.9045	3523		28.9045	4525		28.9045	5589
28.9307	410		28.9307	1395		28.9307	2521		28.9307	3521		28.9307	4505		28.9307	5590
28.957	408		28.957	1401		28.957	2533		28.957	3514		28.957	4511		28.957	5592
28.9833	415		28.9833	1407		28.9833	2540		28.9833	3505		28.9833	4512		28.9833	5583
29.0095	415		29.0095	1397		29.0095	2529		29.0095	3500		29.0095	4508		29.0095	5574
29.0358	416		29.0358	1402		29.0358	2548		29.0358	3513		29.0358	4513		29.0358	5579
29.062	417		29.062	1397		29.062	2538		29.062	3504		29.062	4521		29.062	5581
29.0883	417		29.0883	1392		29.0883	2527		29.0883	3500		29.0883	4526		29.0883	5586
29.1146	410		29.1146	1388		29.1146	2524		29.1146	3507		29.1146	4509		29.1146	5587
29.1408	405		29.1408	1394		29.1408	2528		29.1408	3513		29.1408	4499		29.1408	5592
29.1671	405		29.1671	1393		29.1671	2528		29.1671	3506		29.1671	4498		29.1671	5590
29.1933	413		29.1933	1397		29.1933	2528		29.1933	3518		29.1933	4499		29.1933	5588
29.2196	411		29.2196	1405		29.2196	2519		29.2196	3514		29.2196	4492		29.2196	5590
29.2459	417		29.2459	1410		29.2459	2524		29.2459	3524		29.2459	4483		29.2459	5595
29.2721	431		29.2721	1413		29.2721	2518		29.2721	3515		29.2721	4485		29.2721	5590
29.2984	428		29.2984	1407		29.2984	2522		29.2984	3502		29.2984	4487		29.2984	5598
29.3246	422		29.3246	1400		29.3246	2540		29.3246	3498		29.3246	4480		29.3246	5594
29.3509	423		29.3509	1396		29.3509	2544		29.3509	3494		29.3509	4481		29.3509	5593
29.3772	418		29.3772	1398		29.3772	2537		29.3772	3485		29.3772	4494		29.3772	5583
29.4034	417		29.4034	1392		29.4034	2541		29.4034	3494		29.4034	4504		29.4034	5586
29.4297	413		29.4297	1390		29.4297	2534		29.4297	3494		29.4297	4496		29.4297	5579
29.4559	419		29.4559	1383		29.4559	2530		29.4559	3501		29.4559	4484		29.4559	5578
29.4822	429		29.4822	1386		29.4822	2534		29.4822	3494		29.4822	4482		29.4822	5574
29.5085	420		29.5085	1376		29.5085	2541		29.5085	3498		29.5085	4497		29.5085	5575
29.5347	423		29.5347	1383		29.5347	2553		29.5347	3503		29.5347	4493		29.5347	5570
29.561	425		29.561	1383		29.561	2556		29.561	3506		29.561	4486		29.561	5570
29.5873	420		29.5873	1380		29.5873	2562		29.5873	3506		29.5873	4495		29.5873	5572
29.6135	411		29.6135	1378		29.6135	2562		29.6135	3511		29.6135	4497		29.6135	5575
29.6398	409		29.6398	1382		29.6398	2565		29.6398	3517		29.6398	4492		29.6398	5573
29.666	409		29.666	1382		29.666	2565		29.666	3523		29.666	4490		29.666	5574
29.6923	407		29.6923	1384		29.6923	2563		29.6923	3517		29.6923	4491		29.6923	5585
29.7186	400		29.7186	1382		29.7186	2562		29.7186	3525		29.7186	4502		29.7186	5586
29.7448	400		29.7448	1384		29.7448	2562		29.7448	3521		29.7448	4489		29.7448	5591
29.7711	398		29.7711	1382		29.7711	2561		29.7711	3511		29.7711	4478		29.7711	5583
29.7973	394		29.7973	1375		29.7973	2558		29.7973	3507		29.7973	4477		29.7973	5576
29.8236	388		29.8236	1378		29.8236	2544		29.8236	3503		29.8236	4473		29.8236	5568
29.8498	387		29.8498	1381		29.8498	2530		29.8498	3496		29.8498	4472		29.8498	5565
29.8761	391		29.8761	1372		29.8761	2526		29.8761	3500		29.8761	4471		29.8761	5572
29.9024	390		29.9024	1376		29.9024	2528		29.9024	3491		29.9024	4476		29.9024	5576
29.9286	393		29.9286	1387		29.9286	2530		29.9286	3492		29.9286	4486		29.9286	5573
29.9549	397		29.9549	1394		29.9549	2533		29.9549	3493		29.9549	4493		29.9549	5568
29.9811	408		29.9811	1401		29.9811	2534		29.9811	3481		29.9811	4496		29.9811	5559
30.0074	409		30.0074	1399		30.0074	2530		30.0074	3492		30.0074	4508		30.0074	5552
30.0337	419		30.0337	1395		30.0337	2535		30.0337	3488		30.0337	4510		30.0337	5547
30.0599	418		30.0599	1393		30.0599	2538		30.0599	3489		30.0599	4510		30.0599	5553
30.0862	415		30.0862	1384		30.0862	2534		30.0862	3492		30.0862	4501		30.0862	5568
30.1125	411		30.1125	1380		30.1125	2547		30.1125	3490		30.1125	4502		30.1125	5564
30.1387	413		30.1387	1385		30.1387	2550		30.1387	3486		30.1387	4492		30.1387	5572
30.165	406		30.165	1385		30.165	2547		30.165	3489		30.165	4483		30.165	5573
30.1912	400		30.1912	1389		30.1912	2548		30.1912	3496		30.1912	4474		30.1912	5580
30.2175	398		30.2175	1386		30.2175	2552		30.2175	3505		30.2175	4479		30.2175	5590
30.2438	403		30.2438	1379		30.2438	2547		30.2438	3500		30.2438	4475		30.2438	5593
30.27	403		30.27	1386		30.27	2548		30.27	3492		30.27	4479		30.27	5598
30.2963	404		30.2963	1380		30.2963	2527		30.2963	3481		30.2963	4483		30.2963	5592
30.3225	410		30.3225	1367		30.3225	2527		30.3225	3478		30.3225	4491		30.3225	5581
30.3488	414		30.3488	1368		30.3488	2527		30.3488	3473		30.3488	4501		30.3488	5578
30.3751	404		30.3751	1369		30.3751	2532		30.3751	3484		30.3751	4509		30.3751	5569
30.4013	399		30.4013	1370		30.4013	2539		30.4013	3503		30.4013	4533		30.4013	5558
30.4276	394		30.4276	1362		30.4276	2547		30.4276	3510		30.4276	4540		30.4276	5556
30.4538	397		30.4538	1360		30.4538	2539		30.4538	3510		30.4538	4523		30.4538	5556
30.4801	398		30.4801	1361		30.4801	2538		30.4801	3513		30.4801	4506		30.4801	5554
30.5064	400		30.5064	1357		30.5064	2525		30.5064	3514		30.5064	4480		30.5064	5547
30.5326	409		30.5326	1358		30.5326	2525		30.5326	3516		30.5326	4458		30.5326	5545
30.5589	413		30.5589	1364		30.5589	2519		30.5589	3505		30.5589	4457		30.5589	5557
30.5851	411		30.5851	1368		30.5851	2514		30.5851	3504		30.5851	4452		30.5851	5555
30.6114	412		30.6114	1370		30.6114	2515		30.6114	3503		30.6114	4469		30.6114	5554
30.6377	405		30.6377	1371		30.6377	2524		30.6377	3494		30.6377	4473		30.6377	5555
30.6639	404		30.6639	1378		30.6639	2528		30.6639	3490		30.6639	4471		30.6639	5551
30.6902	402		30.6902	1379		30.6902	2527		30.6902	3490		30.6902	4454		30.6902	5547
30.7164	410		30.7164	1386		30.7164	2527		30.7164	3487		30.7164	4461		30.7164	5530
30.7427	416		30.7427	1392		30.7427	2533		30.7427	3478		30.7427	4466		30.7427	5528
30.769	415		30.769	1392		30.769	2532		30.769	3477		30.769	4478		30.769	5538
30.7952	417		30.7952	1388		30.7952	2527		30.7952	3478		30.7952	4490		30.7952	5540
30.8215	413		30.8215	1379		30.8215	2531		30.8215	3487		30.8215	4489		30.8215	5554
30.8478	403		30.8478	1369		30.8478	2536		30.8478	3489		30.8478	4493		30.8478	5561
30.874	386		30.874	1359		30.874	2539		30.874	3492		30.874	4492		30.874	5558
30.9003	387		30.9003	1355		30.9003	2537		30.9003	3481		30.9003	4477		30.9003	5558
30.9265	388		30.9265	1355		30.9265	2538		30.9265	3474		30.9265	4470		30.9265	5557
30.9528	384		30.9528	1356		30.9528	2539		30.9528	3469		30.9528	4476		30.9528	5551
30.9791	394		30.9791	1359		30.9791	2537		30.9791	3480		30.9791	4487		30.9791	5541
31.0053	407		31.0053	1364		31.0053	2531		31.0053	3484		31.0053	4496		31.0053	5540
31.0316	407		31.0316	1360		31.0316	2533		31.0316	3496		31.0316	4491		31.0316	5537
31.0578	406		31.0578	1365		31.0578	2545		31.0578	3512		31.0578	4492		31.0578	5533
31.0841	402		31.0841	1365		31.0841	2553		31.0841	3525		31.0841	4489		31.0841	5525
31.1104	403		31.1104	1372		31.1104	2553		31.1104	3520		31.1104	4478		31.1104	5532
31.1366	401		31.1366	1370		31.1366	2549		31.1366	3505		31.1366	4474		31.1366	5548
31.1629	401		31.1629	1373		31.1629	2543		31.1629	3493		31.1629	4489		31.1629	5549
31.1891	409		31.1891	1369		31.1891	2530		31.1891	3483		31.1891	4491		31.1891	5554
31.2154	404		31.2154	1371		31.2154	2522		31.2154	3472		31.2154	4492		31.2154	5556
31.2417	397		31.2417	1367		31.2417	2523		31.2417	3469		31.2417	4480		31.2417	5554
31.2679	387		31.2679	1368		31.2679	2521		31.2679	3483		31.2679	4476		31.2679	5541
31.2942	379		31.2942	1366		31.2942	2526		31.2942	3494		31.2942	4471		31.2942	5528
31.3204	378		31.3204	1364		31.3204	2518		31.3204	3494		31.3204	4466		31.3204	5528
31.3467	387		31.3467	1356		31.3467	2520		31.3467	3495		31.3467	4469		31.3467	5529
31.373	395		31.373	1362		31.373	2519		31.373	3500		31.373	4476		31.373	5530
31.3992	404		31.3992	1364		31.3992	2501		31.3992	3503		31.3992	4476		31.3992	5529
31.4255	394		31.4255	1372		31.4255	2501		31.4255	3502		31.4255	4473		31.4255	5527
31.4518	390		31.4518	1367		31.4518	2511		31.4518	3501		31.4518	4468		31.4518	5534
31.478	389		31.478	1368		31.478	2511		31.478	3502		31.478	4479		31.478	5531
31.5043	383		31.5043	1370		31.5043	2519		31.5043	3498		31.5043	4481		31.5043	5540
31.5305	392		31.5305	1374		31.5305	2533		31.5305	3486		31.5305	4477		31.5305	5553
31.5568	395		31.5568	1370		31.5568	2548		31.5568	3480		31.5568	4469		31.5568	5548
31.5831	402		31.5831	1376		31.5831	2552		31.5831	3473		31.5831	4467		31.5831	5545
31.6093	407		31.6093	1385		31.6093	2533		31.6093	3478		31.6093	4470		31.6093	5540
31.6356	397		31.6356	1385		31.6356	2525		31.6356	3477		31.6356	4477		31.6356	5527
31.6618	398		31.6618	1376		31.6618	2527		31.6618	3475		31.6618	4487		31.6618	5527
31.6881	395		31.6881	1376		31.6881	2517		31.6881	3480		31.6881	4492		31.6881	5526
31.7143	394		31.7143	1376		31.7143	2517		31.7143	3485		31.7143	4491		31.7143	5537
31.7406	394		31.7406	1381		31.7406	2522		31.7406	3481		31.7406	4483		31.7406	5550
31.7669	384		31.7669	1376		31.7669	2529		31.7669	3484		31.7669	4474		31.7669	5543
31.7931	384		31.7931	1365		31.7931	2529		31.7931	3491		31.7931	4460		31.7931	5543
31.8194	389		31.8194	1368		31.8194	2515		31.8194	3506		31.8194	4457		31.8194	5540
31.8456	387		31.8456	1359		31.8456	2512		31.8456	3506		31.8456	4463		31.8456	5542
31.8719	392		31.8719	1353		31.8719	2507		31.8719	3503		31.8719	4468		31.8719	5545
31.8982	387		31.8982	1359		31.8982	2514		31.8982	3501		31.8982	4471		31.8982	5542
31.9244	397		31.9244	1364		31.9244	2519		31.9244	3495		31.9244	4481		31.9244	5553
31.9507	403		31.9507	1367		31.9507	2529		31.9507	3494		31.9507	4486		31.9507	5560
31.977	398		31.977	1375		31.977	2535		31.977	3487		31.977	4488		31.977	5543
32.0032	397		32.0032	1377		32.0032	2530		32.0032	3484		32.0032	4481		32.0032	5534
32.0295	397		32.0295	1394		32.0295	2522		32.0295	3481		32.0295	4473		32.0295	5533
32.0557	392		32.0557	1392		32.0557	2532		32.0557	3479		32.0557	4471		32.0557	5536
32.082	390		32.082	1388		32.082	2532		32.082	3475		32.082	4468		32.082	5532
32.1083	383		32.1083	1391		32.1083	2530		32.1083	3473		32.1083	4464		32.1083	5521
32.1345	386		32.1345	1384		32.1345	2527		32.1345	3480		32.1345	4468		32.1345	5521
32.1608	393		32.1608	1377		32.1608	2540		32.1608	3494		32.1608	4464		32.1608	5525
32.187	397		32.187	1380		32.187	2545		32.187	3490		32.187	4465		32.187	5528
32.2133	405		32.2133	1385		32.2133	2538		32.2133	3478		32.2133	4461		32.2133	5539
32.2396	415		32.2396	1387		32.2396	2540		32.2396	3470		32.2396	4460		32.2396	5539
32.2658	415		32.2658	1388		32.2658	2548		32.2658	3477		32.2658	4460		32.2658	5533
32.2921	418		32.2921	1382		32.2921	2543		32.2921	3470		32.2921	4465		32.2921	5526
32.3183	412		32.3183	1383		32.3183	2536		32.3183	3473		32.3183	4468		32.3183	5514
32.3446	406		32.3446	1377		32.3446	2533		32.3446	3484		32.3446	4475		32.3446	5510
32.3709	403		32.3709	1384		32.3709	2532		32.3709	3486		32.3709	4473		32.3709	5524
32.3971	415		32.3971	1390		32.3971	2529		32.3971	3487		32.3971	4484		32.3971	5533
32.4234	422		32.4234	1393		32.4234	2520		32.4234	3483		32.4234	4480		32.4234	5531
32.4496	435		32.4496	1386		32.4496	2527		32.4496	3483		32.4496	4473		32.4496	5513
32.4759	443		32.4759	1395		32.4759	2521		32.4759	3500		32.4759	4463		32.4759	5514
32.5022	468		32.5022	1399		32.5022	2522		32.5022	3495		32.5022	4468		32.5022	5511
32.5284	502		32.5284	1420		32.5284	2537		32.5284	3499		32.5284	4471		32.5284	5507
32.5547	547		32.5547	1435		32.5547	2549		32.5547	3495		32.5547	4473		32.5547	5508
32.581	615		32.581	1480		32.581	2552		32.581	3488		32.581	4477		32.581	5519
32.6072	709		32.6072	1527		32.6072	2562		32.6072	3482		32.6072	4486		32.6072	5526
32.6335	799		32.6335	1571		32.6335	2574		32.6335	3486		32.6335	4488		32.6335	5518
32.6597	869		32.6597	1626		32.6597	2588		32.6597	3483		32.6597	4479		32.6597	5514
32.686	922		32.686	1704		32.686	2597		32.686	3483		32.686	4472		32.686	5523
32.7122	946		32.7122	1790		32.7122	2612		32.7122	3479		32.7122	4468		32.7122	5510
32.7385	933		32.7385	1868		32.7385	2618		32.7385	3486		32.7385	4461		32.7385	5503
32.7648	894		32.7648	1923		32.7648	2617		32.7648	3481		32.7648	4449		32.7648	5507
32.791	835		32.791	1967		32.791	2615		32.791	3481		32.791	4446		32.791	5514
32.8173	773		32.8173	1963		32.8173	2614		32.8173	3481		32.8173	4444		32.8173	5517
32.8436	700		32.8436	1905		32.8436	2598		32.8436	3487		32.8436	4449		32.8436	5512
32.8698	622		32.8698	1825		32.8698	2595		32.8698	3494		32.8698	4441		32.8698	5518
32.8961	561		32.8961	1730		32.8961	2593		32.8961	3489		32.8961	4443		32.8961	5522
32.9223	503		32.9223	1633		32.9223	2589		32.9223	3493		32.9223	4447		32.9223	5516
32.9486	450		32.9486	1540		32.9486	2588		32.9486	3496		32.9486	4455		32.9486	5510
32.9749	438		32.9749	1476		32.9749	2585		32.9749	3494		32.9749	4458		32.9749	5517
33.0011	421		33.0011	1431		33.0011	2593		33.0011	3484		33.0011	4462		33.0011	5527
33.0274	425		33.0274	1411		33.0274	2594		33.0274	3480		33.0274	4459		33.0274	5530
33.0536	419		33.0536	1392		33.0536	2590		33.0536	3475		33.0536	4452		33.0536	5531
33.0799	427		33.0799	1384		33.0799	2593		33.0799	3482		33.0799	4452		33.0799	5533
33.1062	421		33.1062	1386		33.1062	2584		33.1062	3473		33.1062	4453		33.1062	5525
33.1324	403		33.1324	1383		33.1324	2568		33.1324	3466		33.1324	4456		33.1324	5506
33.1587	389		33.1587	1383		33.1587	2572		33.1587	3467		33.1587	4464		33.1587	5491
33.1849	395		33.1849	1390		33.1849	2562		33.1849	3467		33.1849	4462		33.1849	5483
33.2112	389		33.2112	1388		33.2112	2561		33.2112	3457		33.2112	4466		33.2112	5490
33.2375	384		33.2375	1388		33.2375	2564		33.2375	3462		33.2375	4465		33.2375	5503
33.2637	378		33.2637	1382		33.2637	2577		33.2637	3467		33.2637	4464		33.2637	5515
33.29	385		33.29	1369		33.29	2563		33.29	3471		33.29	4467		33.29	5521
33.3162	385		33.3162	1365		33.3162	2554		33.3162	3457		33.3162	4464		33.3162	5518
33.3425	377		33.3425	1356		33.3425	2542		33.3425	3456		33.3425	4458		33.3425	5515
33.3688	375		33.3688	1360		33.3688	2535		33.3688	3462		33.3688	4457		33.3688	5508
33.395	370		33.395	1363		33.395	2521		33.395	3450		33.395	4456		33.395	5508
33.4213	370		33.4213	1364		33.4213	2525		33.4213	3461		33.4213	4456		33.4213	5507
33.4475	371		33.4475	1368		33.4475	2537		33.4475	3473		33.4475	4463		33.4475	5508
33.4738	379		33.4738	1373		33.4738	2540		33.4738	3473		33.4738	4471		33.4738	5497
33.5001	389		33.5001	1363		33.5001	2528		33.5001	3472		33.5001	4470		33.5001	5493
33.5263	395		33.5263	1356		33.5263	2523		33.5263	3475		33.5263	4460		33.5263	5485
33.5526	395		33.5526	1359		33.5526	2515		33.5526	3480		33.5526	4458		33.5526	5490
33.5789	380		33.5789	1365		33.5789	2504		33.5789	3482		33.5789	4462		33.5789	5493
33.6051	378		33.6051	1361		33.6051	2503		33.6051	3472		33.6051	4461		33.6051	5514
33.6314	384		33.6314	1362		33.6314	2511		33.6314	3486		33.6314	4446		33.6314	5518
33.6576	389		33.6576	1367		33.6576	2522		33.6576	3480		33.6576	4442		33.6576	5523
33.6839	393		33.6839	1368		33.6839	2521		33.6839	3470		33.6839	4443		33.6839	5507
33.7101	388		33.7101	1368		33.7101	2524		33.7101	3469		33.7101	4440		33.7101	5515
33.7364	387		33.7364	1370		33.7364	2519		33.7364	3467		33.7364	4424		33.7364	5500
33.7627	388		33.7627	1372		33.7627	2513		33.7627	3455		33.7627	4428		33.7627	5491
33.7889	375		33.7889	1372		33.7889	2508		33.7889	3465		33.7889	4442		33.7889	5493
33.8152	373		33.8152	1363		33.8152	2510		33.8152	3472		33.8152	4440		33.8152	5491
33.8415	373		33.8415	1360		33.8415	2509		33.8415	3480		33.8415	4433		33.8415	5491
33.8677	369		33.8677	1356		33.8677	2512		33.8677	3473		33.8677	4437		33.8677	5496
33.894	369		33.894	1351		33.894	2524		33.894	3471		33.894	4441		33.894	5488
33.9202	371		33.9202	1354		33.9202	2537		33.9202	3472		33.9202	4435		33.9202	5491
33.9465	373		33.9465	1345		33.9465	2537		33.9465	3464		33.9465	4427		33.9465	5485
33.9728	374		33.9728	1339		33.9728	2529		33.9728	3453		33.9728	4432		33.9728	5486
33.999	378		33.999	1336		33.999	2517		33.999	3460		33.999	4446		33.999	5495
34.0253	377		34.0253	1335		34.0253	2503		34.0253	3463		34.0253	4443		34.0253	5495
34.0515	374		34.0515	1333		34.0515	2488		34.0515	3469		34.0515	4439		34.0515	5498
34.0778	365		34.0778	1340		34.0778	2487		34.0778	3474		34.0778	4438		34.0778	5499
34.1041	363		34.1041	1353		34.1041	2495		34.1041	3487		34.1041	4430		34.1041	5496
34.1303	364		34.1303	1364		34.1303	2494		34.1303	3489		34.1303	4416		34.1303	5492
34.1566	366		34.1566	1362		34.1566	2488		34.1566	3492		34.1566	4419		34.1566	5491
34.1829	370		34.1829	1357		34.1829	2492		34.1829	3488		34.1829	4420		34.1829	5501
34.2091	388		34.2091	1345		34.2091	2485		34.2091	3482		34.2091	4428		34.2091	5493
34.2354	396		34.2354	1345		34.2354	2495		34.2354	3469		34.2354	4424		34.2354	5494
34.2616	385		34.2616	1334		34.2616	2492		34.2616	3465		34.2616	4428		34.2616	5500
34.2879	377		34.2879	1333		34.2879	2503		34.2879	3458		34.2879	4428		34.2879	5506
34.3141	366		34.3141	1343		34.3141	2504		34.3141	3454		34.3141	4427		34.3141	5508
34.3404	364		34.3404	1347		34.3404	2501		34.3404	3439		34.3404	4427		34.3404	5498
34.3667	375		34.3667	1343		34.3667	2495		34.3667	3434		34.3667	4433		34.3667	5491
34.3929	377		34.3929	1332		34.3929	2495		34.3929	3441		34.3929	4422		34.3929	5481
34.4192	380		34.4192	1338		34.4192	2491		34.4192	3443		34.4192	4434		34.4192	5460
34.4455	384		34.4455	1341		34.4455	2490		34.4455	3450		34.4455	4426		34.4455	5458
34.4717	377		34.4717	1344		34.4717	2475		34.4717	3460		34.4717	4434		34.4717	5454
34.498	375		34.498	1348		34.498	2476		34.498	3459		34.498	4443		34.498	5453
34.5242	364		34.5242	1360		34.5242	2477		34.5242	3458		34.5242	4447		34.5242	5450
34.5505	367		34.5505	1371		34.5505	2480		34.5505	3451		34.5505	4451		34.5505	5456
34.5767	371		34.5767	1360		34.5767	2477		34.5767	3447		34.5767	4444		34.5767	5466
34.603	372		34.603	1358		34.603	2484		34.603	3445		34.603	4442		34.603	5474
34.6293	366		34.6293	1356		34.6293	2498		34.6293	3446		34.6293	4446		34.6293	5475
34.6555	371		34.6555	1353		34.6555	2492		34.6555	3453		34.6555	4431		34.6555	5479
34.6818	368		34.6818	1353		34.6818	2496		34.6818	3457		34.6818	4426		34.6818	5477
34.7081	360		34.7081	1346		34.7081	2499		34.7081	3458		34.7081	4434		34.7081	5474
34.7343	352		34.7343	1351		34.7343	2494		34.7343	3455		34.7343	4434		34.7343	5462
34.7606	352		34.7606	1361		34.7606	2488		34.7606	3456		34.7606	4435		34.7606	5461
34.7868	348		34.7868	1358		34.7868	2477		34.7868	3459		34.7868	4430		34.7868	5453
34.8131	351		34.8131	1360		34.8131	2479		34.8131	3456		34.8131	4433		34.8131	5463
34.8394	356		34.8394	1353		34.8394	2482		34.8394	3451		34.8394	4431		34.8394	5461
34.8656	366		34.8656	1359		34.8656	2477		34.8656	3443		34.8656	4419		34.8656	5454
34.8919	372		34.8919	1354		34.8919	2479		34.8919	3450		34.8919	4410		34.8919	5454
34.9181	373		34.9181	1340		34.9181	2478		34.9181	3453		34.9181	4412		34.9181	5455
34.9444	375		34.9444	1342		34.9444	2467		34.9444	3447		34.9444	4406		34.9444	5444
34.9707	382		34.9707	1346		34.9707	2464		34.9707	3457		34.9707	4406		34.9707	5435
34.9969	381		34.9969	1354		34.9969	2470		34.9969	3462		34.9969	4420		34.9969	5439
35.0232	384		35.0232	1354		35.0232	2471		35.0232	3455		35.0232	4423		35.0232	5466
35.0494	389		35.0494	1347		35.0494	2471		35.0494	3443		35.0494	4417		35.0494	5476
35.0757	390		35.0757	1343		35.0757	2473		35.0757	3434		35.0757	4410		35.0757	5474
35.102	389		35.102	1330		35.102	2476		35.102	3437		35.102	4410		35.102	5465
35.1282	382		35.1282	1320		35.1282	2478		35.1282	3437		35.1282	4412		35.1282	5455
35.1545	374		35.1545	1318		35.1545	2480		35.1545	3433		35.1545	4404		35.1545	5444
35.1808	374		35.1808	1331		35.1808	2489		35.1808	3436		35.1808	4418		35.1808	5436
35.207	365		35.207	1345		35.207	2504		35.207	3438		35.207	4437		35.207	5435
35.2333	362		35.2333	1353		35.2333	2497		35.2333	3434		35.2333	4444		35.2333	5444
35.2595	365		35.2595	1357		35.2595	2494		35.2595	3432		35.2595	4443		35.2595	5452
35.2858	367		35.2858	1352		35.2858	2489		35.2858	3437		35.2858	4446		35.2858	5450
35.312	374		35.312	1346		35.312	2484		35.312	3436		35.312	4449		35.312	5449
35.3383	376		35.3383	1346		35.3383	2481		35.3383	3434		35.3383	4434		35.3383	5452
35.3646	369		35.3646	1345		35.3646	2480		35.3646	3434		35.3646	4421		35.3646	5460
35.3908	374		35.3908	1350		35.3908	2475		35.3908	3425		35.3908	4411		35.3908	5466
35.4171	370		35.4171	1348		35.4171	2479		35.4171	3426		35.4171	4400		35.4171	5466
35.4434	369		35.4434	1349		35.4434	2475		35.4434	3419		35.4434	4401		35.4434	5457
35.4696	374		35.4696	1344		35.4696	2484		35.4696	3416		35.4696	4410		35.4696	5454
35.4959	374		35.4959	1344		35.4959	2491		35.4959	3413		35.4959	4416		35.4959	5446
35.5221	376		35.5221	1342		35.5221	2490		35.5221	3414		35.5221	4424		35.5221	5440
35.5484	384		35.5484	1347		35.5484	2483		35.5484	3418		35.5484	4418		35.5484	5441
35.5746	371		35.5746	1349		35.5746	2470		35.5746	3431		35.5746	4417		35.5746	5431
35.6009	366		35.6009	1348		35.6009	2454		35.6009	3450		35.6009	4402		35.6009	5426
35.6272	357		35.6272	1339		35.6272	2445		35.6272	3465		35.6272	4397		35.6272	5430
35.6534	349		35.6534	1336		35.6534	2445		35.6534	3463		35.6534	4383		35.6534	5435
35.6797	349		35.6797	1329		35.6797	2445		35.6797	3456		35.6797	4389		35.6797	5440
35.706	354		35.706	1336		35.706	2451		35.706	3441		35.706	4386		35.706	5444
35.7322	357		35.7322	1334		35.7322	2453		35.7322	3438		35.7322	4405		35.7322	5442
35.7585	365		35.7585	1344		35.7585	2453		35.7585	3426		35.7585	4414		35.7585	5448
35.7847	359		35.7847	1348		35.7847	2455		35.7847	3424		35.7847	4422		35.7847	5428
35.811	360		35.811	1346		35.811	2460		35.811	3427		35.811	4421		35.811	5417
35.8373	363		35.8373	1336		35.8373	2456		35.8373	3430		35.8373	4424		35.8373	5427
35.8635	362		35.8635	1339		35.8635	2455		35.8635	3427		35.8635	4423		35.8635	5434
35.8898	367		35.8898	1333		35.8898	2454		35.8898	3428		35.8898	4426		35.8898	5427
35.916	373		35.916	1335		35.916	2459		35.916	3430		35.916	4419		35.916	5428
35.9423	373		35.9423	1336		35.9423	2454		35.9423	3434		35.9423	4424		35.9423	5429
35.9686	364		35.9686	1350		35.9686	2458		35.9686	3428		35.9686	4426		35.9686	5432
35.9948	359		35.9948	1357		35.9948	2460		35.9948	3422		35.9948	4423		35.9948	5427
36.0211	362		36.0211	1351		36.0211	2468		36.0211	3413		36.0211	4412		36.0211	5423
36.0473	364		36.0473	1338		36.0473	2461		36.0473	3415		36.0473	4415		36.0473	5432
36.0736	370		36.0736	1332		36.0736	2449		36.0736	3410		36.0736	4418		36.0736	5434
36.0999	372		36.0999	1317		36.0999	2446		36.0999	3412		36.0999	4412		36.0999	5426
36.1261	375		36.1261	1319		36.1261	2443		36.1261	3420		36.1261	4419		36.1261	5423
36.1524	375		36.1524	1319		36.1524	2446		36.1524	3424		36.1524	4420		36.1524	5417
36.1786	371		36.1786	1339		36.1786	2452		36.1786	3425		36.1786	4423		36.1786	5433
36.2049	371		36.2049	1347		36.2049	2457		36.2049	3416		36.2049	4421		36.2049	5443
36.2312	370		36.2312	1351		36.2312	2471		36.2312	3407		36.2312	4405		36.2312	5447
36.2574	368		36.2574	1347		36.2574	2477		36.2574	3407		36.2574	4400		36.2574	5447
36.2837	370		36.2837	1341		36.2837	2469		36.2837	3402		36.2837	4395		36.2837	5446
36.31	368		36.31	1340		36.31	2454		36.31	3398		36.31	4392		36.31	5438
36.3362	366		36.3362	1340		36.3362	2441		36.3362	3399		36.3362	4394		36.3362	5420
36.3625	369		36.3625	1337		36.3625	2448		36.3625	3396		36.3625	4395		36.3625	5409
36.3887	380		36.3887	1339		36.3887	2439		36.3887	3402		36.3887	4399		36.3887	5422
36.415	382		36.415	1339		36.415	2441		36.415	3405		36.415	4406		36.415	5426
36.4412	381		36.4412	1348		36.4412	2457		36.4412	3401		36.4412	4405		36.4412	5436
36.4675	390		36.4675	1353		36.4675	2467		36.4675	3409		36.4675	4414		36.4675	5440
36.4938	396		36.4938	1353		36.4938	2466		36.4938	3409		36.4938	4404		36.4938	5444
36.52	406		36.52	1362		36.52	2459		36.52	3404		36.52	4393		36.52	5442
36.5463	408		36.5463	1364		36.5463	2452		36.5463	3405		36.5463	4383		36.5463	5437
36.5725	419		36.5725	1363		36.5725	2466		36.5725	3401		36.5725	4380		36.5725	5427
36.5988	423		36.5988	1361		36.5988	2461		36.5988	3408		36.5988	4380		36.5988	5422
36.6251	421		36.6251	1360		36.6251	2472		36.6251	3413		36.6251	4385		36.6251	5410
36.6513	422		36.6513	1365		36.6513	2488		36.6513	3407		36.6513	4386		36.6513	5405
36.6776	434		36.6776	1370		36.6776	2490		36.6776	3420		36.6776	4389		36.6776	5395
36.7039	446		36.7039	1385		36.7039	2483		36.7039	3425		36.7039	4383		36.7039	5388
36.7301	454		36.7301	1398		36.7301	2477		36.7301	3417		36.7301	4380		36.7301	5383
36.7564	454		36.7564	1403		36.7564	2470		36.7564	3406		36.7564	4379		36.7564	5382
36.7826	448		36.7826	1413		36.7826	2469		36.7826	3399		36.7826	4377		36.7826	5383
36.8089	433		36.8089	1420		36.8089	2462		36.8089	3399		36.8089	4377		36.8089	5383
36.8352	409		36.8352	1418		36.8352	2464		36.8352	3395		36.8352	4373		36.8352	5381
36.8614	394		36.8614	1409		36.8614	2477		36.8614	3396		36.8614	4365		36.8614	5392
36.8877	380		36.8877	1402		36.8877	2480		36.8877	3401		36.8877	4368		36.8877	5393
36.9139	382		36.9139	1405		36.9139	2479		36.9139	3409		36.9139	4382		36.9139	5406
36.9402	377		36.9402	1396		36.9402	2472		36.9402	3408		36.9402	4385		36.9402	5412
36.9665	374		36.9665	1373		36.9665	2466		36.9665	3398		36.9665	4388		36.9665	5408
36.9927	373		36.9927	1361		36.9927	2462		36.9927	3401		36.9927	4378		36.9927	5408
37.019	373		37.019	1357		37.019	2455		37.019	3406		37.019	4377		37.019	5403
37.0453	369		37.0453	1353		37.0453	2453		37.0453	3401		37.0453	4367		37.0453	5401
37.0715	369		37.0715	1346		37.0715	2452		37.0715	3406		37.0715	4366		37.0715	5401
37.0978	370		37.0978	1349		37.0978	2447		37.0978	3396		37.0978	4375		37.0978	5400
37.124	372		37.124	1350		37.124	2450		37.124	3398		37.124	4395		37.124	5408
37.1503	379		37.1503	1348		37.1503	2450		37.1503	3399		37.1503	4400		37.1503	5418
37.1765	379		37.1765	1333		37.1765	2451		37.1765	3399		37.1765	4403		37.1765	5404
37.2028	382		37.2028	1336		37.2028	2452		37.2028	3398		37.2028	4404		37.2028	5395
37.2291	384		37.2291	1337		37.2291	2441		37.2291	3400		37.2291	4398		37.2291	5384
37.2553	381		37.2553	1342		37.2553	2437		37.2553	3392		37.2553	4390		37.2553	5387
37.2816	373		37.2816	1347		37.2816	2423		37.2816	3396		37.2816	4380		37.2816	5385
37.3079	365		37.3079	1350		37.3079	2424		37.3079	3392		37.3079	4378		37.3079	5392
37.3341	356		37.3341	1347		37.3341	2436		37.3341	3393		37.3341	4377		37.3341	5401
37.3604	355		37.3604	1341		37.3604	2446		37.3604	3401		37.3604	4367		37.3604	5419
37.3866	349		37.3866	1340		37.3866	2453		37.3866	3411		37.3866	4367		37.3866	5419
37.4129	352		37.4129	1351		37.4129	2455		37.4129	3409		37.4129	4365		37.4129	5416
37.4391	357		37.4391	1341		37.4391	2443		37.4391	3406		37.4391	4353		37.4391	5405
37.4654	363		37.4654	1341		37.4654	2440		37.4654	3398		37.4654	4346		37.4654	5407
37.4917	370		37.4917	1342		37.4917	2439		37.4917	3401		37.4917	4343		37.4917	5395
37.5179	371		37.5179	1343		37.5179	2445		37.5179	3393		37.5179	4356		37.5179	5391
37.5442	373		37.5442	1344		37.5442	2448		37.5442	3395		37.5442	4362		37.5442	5391
37.5705	367		37.5705	1340		37.5705	2448		37.5705	3400		37.5705	4374		37.5705	5391
37.5967	366		37.5967	1339		37.5967	2451		37.5967	3400		37.5967	4375		37.5967	5390
37.623	368		37.623	1343		37.623	2448		37.623	3393		37.623	4373		37.623	5388
37.6492	366		37.6492	1336		37.6492	2439		37.6492	3392		37.6492	4364		37.6492	5391
37.6755	369		37.6755	1330		37.6755	2437		37.6755	3396		37.6755	4360		37.6755	5394
37.7018	361		37.7018	1327		37.7018	2437		37.7018	3398		37.7018	4361		37.7018	5387
37.728	358		37.728	1330		37.728	2433		37.728	3393		37.728	4369		37.728	5381
37.7543	352		37.7543	1338		37.7543	2431		37.7543	3402		37.7543	4373		37.7543	5372
37.7805	352		37.7805	1340		37.7805	2434		37.7805	3407		37.7805	4373		37.7805	5384
37.8068	348		37.8068	1347		37.8068	2426		37.8068	3402		37.8068	4369		37.8068	5393
37.8331	358		37.8331	1354		37.8331	2430		37.8331	3399		37.8331	4369		37.8331	5398
37.8593	363		37.8593	1355		37.8593	2434		37.8593	3400		37.8593	4367		37.8593	5404
37.8856	365		37.8856	1348		37.8856	2441		37.8856	3396		37.8856	4370		37.8856	5405
37.9119	365		37.9119	1344		37.9119	2442		37.9119	3382		37.9119	4367		37.9119	5400
37.9381	374		37.9381	1342		37.9381	2450		37.9381	3375		37.9381	4382		37.9381	5384
37.9644	371		37.9644	1339		37.9644	2461		37.9644	3380		37.9644	4392		37.9644	5372
37.9906	366		37.9906	1335		37.9906	2464		37.9906	3384		37.9906	4386		37.9906	5384
38.0169	359		38.0169	1341		38.0169	2453		38.0169	3382		38.0169	4383		38.0169	5392
38.0431	368		38.0431	1340		38.0431	2456		38.0431	3381		38.0431	4383		38.0431	5391
38.0694	370		38.0694	1338		38.0694	2453		38.0694	3380		38.0694	4382		38.0694	5384
38.0957	367		38.0957	1334		38.0957	2447		38.0957	3388		38.0957	4369		38.0957	5371
38.1219	368		38.1219	1333		38.1219	2438		38.1219	3389		38.1219	4360		38.1219	5361
38.1482	374		38.1482	1330		38.1482	2438		38.1482	3391		38.1482	4369		38.1482	5351
38.1745	367		38.1745	1322		38.1745	2428		38.1745	3403		38.1745	4374		38.1745	5355
38.2007	366		38.2007	1318		38.2007	2420		38.2007	3410		38.2007	4364		38.2007	5361
38.227	365		38.227	1323		38.227	2425		38.227	3401		38.227	4362		38.227	5377
38.2532	363		38.2532	1332		38.2532	2436		38.2532	3387		38.2532	4364		38.2532	5387
38.2795	372		38.2795	1333		38.2795	2444		38.2795	3378		38.2795	4366		38.2795	5387
38.3058	368		38.3058	1336		38.3058	2450		38.3058	3377		38.3058	4360		38.3058	5386
38.332	372		38.332	1336		38.332	2454		38.332	3381		38.332	4360		38.332	5389
38.3583	389		38.3583	1332		38.3583	2453		38.3583	3379		38.3583	4368		38.3583	5386
38.3845	409		38.3845	1322		38.3845	2439		38.3845	3388		38.3845	4377		38.3845	5390
38.4108	433		38.4108	1326		38.4108	2431		38.4108	3401		38.4108	4378		38.4108	5384
38.4371	442		38.4371	1340		38.4371	2430		38.4371	3406		38.4371	4384		38.4371	5384
38.4633	449		38.4633	1354		38.4633	2430		38.4633	3405		38.4633	4388		38.4633	5381
38.4896	465		38.4896	1375		38.4896	2428		38.4896	3407		38.4896	4389		38.4896	5375
38.5158	467		38.5158	1404		38.5158	2432		38.5158	3396		38.5158	4374		38.5158	5375
38.5421	472		38.5421	1428		38.5421	2437		38.5421	3400		38.5421	4359		38.5421	5378
38.5684	463		38.5684	1439		38.5684	2448		38.5684	3385		38.5684	4353		38.5684	5377
38.5946	458		38.5946	1443		38.5946	2448		38.5946	3374		38.5946	4343		38.5946	5373
38.6209	446		38.6209	1445		38.6209	2456		38.6209	3375		38.6209	4341		38.6209	5370
38.6471	430		38.6471	1437		38.6471	2451		38.6471	3378		38.6471	4344		38.6471	5376
38.6734	415		38.6734	1418		38.6734	2448		38.6734	3369		38.6734	4355		38.6734	5377
38.6997	409		38.6997	1405		38.6997	2452		38.6997	3372		38.6997	4358		38.6997	5374
38.7259	398		38.7259	1390		38.7259	2451		38.7259	3374		38.7259	4354		38.7259	5367
38.7522	392		38.7522	1372		38.7522	2450		38.7522	3381		38.7522	4355		38.7522	5368
38.7784	378		38.7784	1354		38.7784	2452		38.7784	3383		38.7784	4365		38.7784	5363
38.8047	365		38.8047	1349		38.8047	2452		38.8047	3383		38.8047	4366		38.8047	5361
38.831	362		38.831	1347		38.831	2457		38.831	3384		38.831	4366		38.831	5372
38.8572	357		38.8572	1341		38.8572	2444		38.8572	3379		38.8572	4369		38.8572	5375
38.8835	350		38.8835	1343		38.8835	2438		38.8835	3377		38.8835	4366		38.8835	5378
38.9098	348		38.9098	1345		38.9098	2434		38.9098	3379		38.9098	4362		38.9098	5371
38.936	351		38.936	1344		38.936	2431		38.936	3374		38.936	4357		38.936	5370
38.9623	354		38.9623	1341		38.9623	2434		38.9623	3370		38.9623	4361		38.9623	5377
38.9885	359		38.9885	1336		38.9885	2432		38.9885	3370		38.9885	4368		38.9885	5369
39.0148	355		39.0148	1340		39.0148	2433		39.0148	3373		39.0148	4369		39.0148	5377
39.041	353		39.041	1335		39.041	2438		39.041	3372		39.041	4369		39.041	5387
39.0673	343		39.0673	1326		39.0673	2440		39.0673	3377		39.0673	4371		39.0673	5386
39.0936	335		39.0936	1324		39.0936	2435		39.0936	3388		39.0936	4366		39.0936	5383
39.1198	340		39.1198	1326		39.1198	2440		39.1198	3387		39.1198	4366		39.1198	5369
39.1461	350		39.1461	1318		39.1461	2437		39.1461	3380		39.1461	4366		39.1461	5357
39.1724	356		39.1724	1307		39.1724	2435		39.1724	3376		39.1724	4376		39.1724	5352
39.1986	369		39.1986	1303		39.1986	2433		39.1986	3374		39.1986	4375		39.1986	5340
39.2249	373		39.2249	1307		39.2249	2430		39.2249	3382		39.2249	4372		39.2249	5347
39.2511	368		39.2511	1316		39.2511	2431		39.2511	3386		39.2511	4376		39.2511	5357
39.2774	356		39.2774	1326		39.2774	2431		39.2774	3397		39.2774	4372		39.2774	5356
39.3036	354		39.3036	1331		39.3036	2423		39.3036	3396		39.3036	4365		39.3036	5367
39.3299	348		39.3299	1341		39.3299	2430		39.3299	3394		39.3299	4355		39.3299	5373
39.3562	354		39.3562	1336		39.3562	2421		39.3562	3387		39.3562	4355		39.3562	5367
39.3824	359		39.3824	1326		39.3824	2424		39.3824	3381		39.3824	4358		39.3824	5374
39.4087	363		39.4087	1331		39.4087	2435		39.4087	3380		39.4087	4366		39.4087	5376
39.435	365		39.435	1337		39.435	2438		39.435	3376		39.435	4373		39.435	5382
39.4612	361		39.4612	1342		39.4612	2432		39.4612	3377		39.4612	4379		39.4612	5385
39.4875	357		39.4875	1339		39.4875	2417		39.4875	3378		39.4875	4371		39.4875	5381
39.5137	361		39.5137	1336		39.5137	2412		39.5137	3375		39.5137	4359		39.5137	5380
39.54	363		39.54	1330		39.54	2417		39.54	3374		39.54	4351		39.54	5375
39.5663	369		39.5663	1333		39.5663	2410		39.5663	3362		39.5663	4347		39.5663	5362
39.5925	367		39.5925	1334		39.5925	2416		39.5925	3353		39.5925	4343		39.5925	5366
39.6188	363		39.6188	1338		39.6188	2425		39.6188	3351		39.6188	4355		39.6188	5354
39.645	354		39.645	1337		39.645	2439		39.645	3349		39.645	4360		39.645	5356
39.6713	350		39.6713	1324		39.6713	2437		39.6713	3359		39.6713	4359		39.6713	5362
39.6976	346		39.6976	1320		39.6976	2430		39.6976	3354		39.6976	4355		39.6976	5370
39.7238	350		39.7238	1309		39.7238	2436		39.7238	3356		39.7238	4359		39.7238	5359
39.7501	355		39.7501	1299		39.7501	2448		39.7501	3357		39.7501	4364		39.7501	5351
39.7763	356		39.7763	1310		39.7763	2445		39.7763	3352		39.7763	4369		39.7763	5350
39.8026	367		39.8026	1317		39.8026	2445		39.8026	3356		39.8026	4372		39.8026	5351
39.8289	361		39.8289	1325		39.8289	2435		39.8289	3364		39.8289	4376		39.8289	5357
39.8551	357		39.8551	1343		39.8551	2441		39.8551	3373		39.8551	4379		39.8551	5372
39.8814	360		39.8814	1353		39.8814	2431		39.8814	3382		39.8814	4374		39.8814	5380
39.9076	357		39.9076	1354		39.9076	2427		39.9076	3383		39.9076	4370		39.9076	5380
39.9339	361		39.9339	1344		39.9339	2428		39.9339	3378		39.9339	4371		39.9339	5364
39.9602	358		39.9602	1339		39.9602	2436		39.9602	3371		39.9602	4366		39.9602	5354
39.9864	368		39.9864	1335		39.9864	2430		39.9864	3362		39.9864	4373		39.9864	5347
40.0127	378		40.0127	1329		40.0127	2428		40.0127	3355		40.0127	4369		40.0127	5342
40.0389	368		40.0389	1328		40.0389	2436		40.0389	3354		40.0389	4373		40.0389	5359
40.0652	378		40.0652	1332		40.0652	2441		40.0652	3348		40.0652	4373		40.0652	5363
40.0915	386		40.0915	1331		40.0915	2436		40.0915	3352		40.0915	4377		40.0915	5371
40.1177	401		40.1177	1330		40.1177	2442		40.1177	3362		40.1177	4373		40.1177	5370
40.144	416		40.144	1344		40.144	2446		40.144	3358		40.144	4366		40.144	5362
40.1703	443		40.1703	1362		40.1703	2435		40.1703	3363		40.1703	4357		40.1703	5363
40.1965	475		40.1965	1376		40.1965	2433		40.1965	3366		40.1965	4354		40.1965	5362
40.2228	508		40.2228	1389		40.2228	2432		40.2228	3368		40.2228	4347		40.2228	5358
40.249	541		40.249	1408		40.249	2451		40.249	3377		40.249	4352		40.249	5359
40.2753	575		40.2753	1432		40.2753	2459		40.2753	3376		40.2753	4346		40.2753	5351
40.3015	587		40.3015	1461		40.3015	2457		40.3015	3379		40.3015	4356		40.3015	5351
40.3278	592		40.3278	1490		40.3278	2464		40.3278	3384		40.3278	4352		40.3278	5354
40.3541	580		40.3541	1524		40.3541	2466		40.3541	3376		40.3541	4353		40.3541	5347
40.3803	564		40.3803	1543		40.3803	2457		40.3803	3385		40.3803	4360		40.3803	5355
40.4066	538		40.4066	1546		40.4066	2456		40.4066	3383		40.4066	4364		40.4066	5355
40.4329	515		40.4329	1541		40.4329	2437		40.4329	3374		40.4329	4378		40.4329	5349
40.4591	489		40.4591	1525		40.4591	2434		40.4591	3372		40.4591	4377		40.4591	5345
40.4854	465		40.4854	1507		40.4854	2439		40.4854	3368		40.4854	4370		40.4854	5341
40.5116	440		40.5116	1478		40.5116	2436		40.5116	3365		40.5116	4357		40.5116	5347
40.5379	423		40.5379	1436		40.5379	2448		40.5379	3371		40.5379	4341		40.5379	5351
40.5642	405		40.5642	1409		40.5642	2455		40.5642	3366		40.5642	4337		40.5642	5349
40.5904	393		40.5904	1388		40.5904	2468		40.5904	3380		40.5904	4345		40.5904	5355
40.6167	384		40.6167	1370		40.6167	2481		40.6167	3381		40.6167	4350		40.6167	5358
40.6429	370		40.6429	1364		40.6429	2469		40.6429	3383		40.6429	4356		40.6429	5359
40.6692	368		40.6692	1351		40.6692	2464		40.6692	3383		40.6692	4357		40.6692	5363
40.6955	365		40.6955	1349		40.6955	2456		40.6955	3381		40.6955	4361		40.6955	5367
40.7217	363		40.7217	1339		40.7217	2447		40.7217	3371		40.7217	4351		40.7217	5372
40.748	363		40.748	1324		40.748	2445		40.748	3371		40.748	4353		40.748	5369
40.7743	364		40.7743	1324		40.7743	2441		40.7743	3374		40.7743	4362		40.7743	5364
40.8005	365		40.8005	1329		40.8005	2453		40.8005	3380		40.8005	4373		40.8005	5359
40.8268	365		40.8268	1330		40.8268	2456		40.8268	3378		40.8268	4375		40.8268	5368
40.853	361		40.853	1331		40.853	2444		40.853	3382		40.853	4374		40.853	5375
40.8793	372		40.8793	1326		40.8793	2436		40.8793	3378		40.8793	4372		40.8793	5381
40.9055	373		40.9055	1332		40.9055	2422		40.9055	3383		40.9055	4366		40.9055	5377
40.9318	375		40.9318	1324		40.9318	2424		40.9318	3380		40.9318	4354		40.9318	5379
40.9581	371		40.9581	1317		40.9581	2419		40.9581	3383		40.9581	4349		40.9581	5373
40.9843	366		40.9843	1317		40.9843	2429		40.9843	3388		40.9843	4348		40.9843	5372
41.0106	360		41.0106	1318		41.0106	2438		41.0106	3381		41.0106	4343		41.0106	5359
41.0369	350		41.0369	1316		41.0369	2442		41.0369	3369		41.0369	4337		41.0369	5362
41.0631	335		41.0631	1318		41.0631	2441		41.0631	3364		41.0631	4340		41.0631	5356
41.0894	328		41.0894	1321		41.0894	2440		41.0894	3363		41.0894	4340		41.0894	5355
41.1156	339		41.1156	1323		41.1156	2439		41.1156	3365		41.1156	4343		41.1156	5352
41.1419	342		41.1419	1325		41.1419	2442		41.1419	3367		41.1419	4350		41.1419	5355
41.1681	346		41.1681	1325		41.1681	2430		41.1681	3369		41.1681	4361		41.1681	5354
41.1944	352		41.1944	1321		41.1944	2431		41.1944	3371		41.1944	4361		41.1944	5362
41.2207	363		41.2207	1319		41.2207	2419		41.2207	3369		41.2207	4363		41.2207	5362
41.2469	366		41.2469	1305		41.2469	2413		41.2469	3370		41.2469	4360		41.2469	5366
41.2732	367		41.2732	1308		41.2732	2409		41.2732	3369		41.2732	4363		41.2732	5357
41.2995	363		41.2995	1316		41.2995	2415		41.2995	3369		41.2995	4360		41.2995	5360
41.3257	370		41.3257	1318		41.3257	2419		41.3257	3358		41.3257	4361		41.3257	5356
41.352	369		41.352	1333		41.352	2427		41.352	3356		41.352	4367		41.352	5356
41.3782	362		41.3782	1341		41.3782	2428		41.3782	3357		41.3782	4372		41.3782	5353
41.4045	361		41.4045	1343		41.4045	2428		41.4045	3356		41.4045	4370		41.4045	5352
41.4308	364		41.4308	1337		41.4308	2432		41.4308	3360		41.4308	4374		41.4308	5360
41.457	362		41.457	1330		41.457	2433		41.457	3373		41.457	4363		41.457	5360
41.4833	353		41.4833	1333		41.4833	2434		41.4833	3380		41.4833	4356		41.4833	5357
41.5095	345		41.5095	1340		41.5095	2435		41.5095	3383		41.5095	4347		41.5095	5351
41.5358	351		41.5358	1327		41.5358	2437		41.5358	3371		41.5358	4340		41.5358	5341
41.5621	353		41.5621	1323		41.5621	2444		41.5621	3361		41.5621	4342		41.5621	5340
41.5883	350		41.5883	1321		41.5883	2438		41.5883	3359		41.5883	4351		41.5883	5331
41.6146	368		41.6146	1313		41.6146	2431		41.6146	3361		41.6146	4356		41.6146	5327
41.6409	371		41.6409	1310		41.6409	2437		41.6409	3358		41.6409	4367		41.6409	5336
41.6671	363		41.6671	1315		41.6671	2429		41.6671	3366		41.6671	4371		41.6671	5343
41.6934	355		41.6934	1317		41.6934	2422		41.6934	3372		41.6934	4370		41.6934	5349
41.7196	347		41.7196	1322		41.7196	2409		41.7196	3362		41.7196	4374		41.7196	5357
41.7459	350		41.7459	1313		41.7459	2408		41.7459	3355		41.7459	4370		41.7459	5361
41.7722	348		41.7722	1312		41.7722	2417		41.7722	3350		41.7722	4366		41.7722	5362
41.7984	352		41.7984	1309		41.7984	2415		41.7984	3361		41.7984	4358		41.7984	5353
41.8247	361		41.8247	1306		41.8247	2417		41.8247	3370		41.8247	4347		41.8247	5351
41.8509	359		41.8509	1313		41.8509	2424		41.8509	3359		41.8509	4352		41.8509	5355
41.8772	360		41.8772	1324		41.8772	2423		41.8772	3362		41.8772	4352		41.8772	5352
41.9034	365		41.9034	1326		41.9034	2427		41.9034	3364		41.9034	4351		41.9034	5353
41.9297	362		41.9297	1334		41.9297	2419		41.9297	3354		41.9297	4364		41.9297	5366
41.956	366		41.956	1330		41.956	2418		41.956	3353		41.956	4365		41.956	5365
41.9822	359		41.9822	1329		41.9822	2428		41.9822	3356		41.9822	4364		41.9822	5360
42.0085	357		42.0085	1324		42.0085	2431		42.0085	3360		42.0085	4353		42.0085	5363
42.0348	352		42.0348	1321		42.0348	2436		42.0348	3365		42.0348	4344		42.0348	5362
42.061	347		42.061	1320		42.061	2436		42.061	3362		42.061	4343		42.061	5364
42.0873	357		42.0873	1332		42.0873	2433		42.0873	3373		42.0873	4339		42.0873	5354
42.1135	361		42.1135	1334		42.1135	2429		42.1135	3382		42.1135	4343		42.1135	5356
42.1398	368		42.1398	1340		42.1398	2428		42.1398	3378		42.1398	4350		42.1398	5350
42.1661	364		42.1661	1328		42.1661	2430		42.1661	3375		42.1661	4353		42.1661	5340
42.1923	358		42.1923	1323		42.1923	2435		42.1923	3374		42.1923	4366		42.1923	5337
42.2186	356		42.2186	1322		42.2186	2442		42.2186	3364		42.2186	4367		42.2186	5339
42.2448	342		42.2448	1319		42.2448	2447		42.2448	3364		42.2448	4361		42.2448	5333
42.2711	339		42.2711	1317		42.2711	2442		42.2711	3361		42.2711	4353		42.2711	5342
42.2974	350		42.2974	1326		42.2974	2437		42.2974	3365		42.2974	4355		42.2974	5345
42.3236	357		42.3236	1331		42.3236	2428		42.3236	3366		42.3236	4355		42.3236	5354
42.3499	359		42.3499	1339		42.3499	2428		42.3499	3364		42.3499	4354		42.3499	5351
42.3761	358		42.3761	1324		42.3761	2424		42.3761	3370		42.3761	4355		42.3761	5359
42.4024	365		42.4024	1318		42.4024	2426		42.4024	3373		42.4024	4361		42.4024	5356
42.4287	362		42.4287	1321		42.4287	2426		42.4287	3378		42.4287	4357		42.4287	5342
42.4549	351		42.4549	1322		42.4549	2431		42.4549	3379		42.4549	4349		42.4549	5332
42.4812	353		42.4812	1330		42.4812	2424		42.4812	3373		42.4812	4345		42.4812	5333
42.5074	356		42.5074	1334		42.5074	2425		42.5074	3365		42.5074	4356		42.5074	5342
42.5337	355		42.5337	1336		42.5337	2424		42.5337	3361		42.5337	4362		42.5337	5347
42.56	348		42.56	1333		42.56	2419		42.56	3359		42.56	4367		42.56	5358
42.5862	351		42.5862	1321		42.5862	2417		42.5862	3361		42.5862	4370		42.5862	5376
42.6125	356		42.6125	1314		42.6125	2417		42.6125	3366		42.6125	4368		42.6125	5368
42.6388	353		42.6388	1312		42.6388	2418		42.6388	3381		42.6388	4362		42.6388	5367
42.665	353		42.665	1304		42.665	2413		42.665	3390		42.665	4351		42.665	5361
42.6913	354		42.6913	1308		42.6913	2422		42.6913	3387		42.6913	4350		42.6913	5352
42.7175	345		42.7175	1312		42.7175	2434		42.7175	3376		42.7175	4351		42.7175	5352
42.7438	331		42.7438	1318		42.7438	2444		42.7438	3375		42.7438	4363		42.7438	5343
42.77	330		42.77	1319		42.77	2449		42.77	3368		42.77	4366		42.77	5347
42.7963	339		42.7963	1325		42.7963	2461		42.7963	3355		42.7963	4362		42.7963	5354
42.8226	352		42.8226	1321		42.8226	2458		42.8226	3344		42.8226	4359		42.8226	5349
42.8488	355		42.8488	1319		42.8488	2446		42.8488	3350		42.8488	4345		42.8488	5353
42.8751	365		42.8751	1316		42.8751	2427		42.8751	3349		42.8751	4338		42.8751	5350
42.9014	371		42.9014	1314		42.9014	2424		42.9014	3350		42.9014	4338		42.9014	5349
42.9276	362		42.9276	1323		42.9276	2415		42.9276	3349		42.9276	4342		42.9276	5347
42.9539	356		42.9539	1327		42.9539	2417		42.9539	3363		42.9539	4354		42.9539	5339
42.9801	356		42.9801	1320		42.9801	2415		42.9801	3376		42.9801	4363		42.9801	5344
43.0064	352		43.0064	1320		43.0064	2424		43.0064	3385		43.0064	4361		43.0064	5347
43.0326	349		43.0326	1311		43.0326	2425		43.0326	3386		43.0326	4352		43.0326	5349
43.0589	349		43.0589	1315		43.0589	2422		43.0589	3398		43.0589	4353		43.0589	5354
43.0852	352		43.0852	1320		43.0852	2424		43.0852	3393		43.0852	4357		43.0852	5357
43.1114	354		43.1114	1327		43.1114	2416		43.1114	3386		43.1114	4358		43.1114	5360
43.1377	356		43.1377	1336		43.1377	2415		43.1377	3372		43.1377	4363		43.1377	5355
43.164	360		43.164	1334		43.164	2423		43.164	3362		43.164	4371		43.164	5347
43.1902	359		43.1902	1332		43.1902	2421		43.1902	3360		43.1902	4374		43.1902	5349
43.2165	359		43.2165	1335		43.2165	2423		43.2165	3357		43.2165	4369		43.2165	5344
43.2427	361		43.2427	1327		43.2427	2432		43.2427	3353		43.2427	4350		43.2427	5348
43.269	363		43.269	1334		43.269	2431		43.269	3358		43.269	4351		43.269	5348
43.2953	355		43.2953	1338		43.2953	2435		43.2953	3363		43.2953	4349		43.2953	5347
43.3215	348		43.3215	1351		43.3215	2428		43.3215	3375		43.3215	4344		43.3215	5346
43.3478	348		43.3478	1342		43.3478	2425		43.3478	3378		43.3478	4352		43.3478	5343
43.374	351		43.374	1337		43.374	2425		43.374	3383		43.374	4364		43.374	5342
43.4003	356		43.4003	1320		43.4003	2430		43.4003	3383		43.4003	4364		43.4003	5347
43.4266	368		43.4266	1316		43.4266	2428		43.4266	3378		43.4266	4369		43.4266	5350
43.4528	369		43.4528	1301		43.4528	2441		43.4528	3365		43.4528	4356		43.4528	5361
43.4791	374		43.4791	1300		43.4791	2441		43.4791	3352		43.4791	4355		43.4791	5357
43.5053	368		43.5053	1310		43.5053	2440		43.5053	3353		43.5053	4351		43.5053	5352
43.5316	360		43.5316	1318		43.5316	2431		43.5316	3360		43.5316	4346		43.5316	5344
43.5579	363		43.5579	1319		43.5579	2433		43.5579	3361		43.5579	4350		43.5579	5333
43.5841	369		43.5841	1329		43.5841	2434		43.5841	3366		43.5841	4353		43.5841	5326
43.6104	371		43.6104	1326		43.6104	2438		43.6104	3373		43.6104	4352		43.6104	5321
43.6367	367		43.6367	1330		43.6367	2430		43.6367	3377		43.6367	4357		43.6367	5318
43.6629	371		43.6629	1330		43.6629	2444		43.6629	3379		43.6629	4353		43.6629	5332
43.6892	379		43.6892	1328		43.6892	2445		43.6892	3383		43.6892	4349		43.6892	5336
43.7154	381		43.7154	1334		43.7154	2439		43.7154	3388		43.7154	4343		43.7154	5344
43.7417	381		43.7417	1336		43.7417	2435		43.7417	3383		43.7417	4341		43.7417	5341
43.7679	383		43.7679	1337		43.7679	2442		43.7679	3365		43.7679	4345		43.7679	5342
43.7942	382		43.7942	1348		43.7942	2446		43.7942	3361		43.7942	4350		43.7942	5343
43.8205	375		43.8205	1351		43.8205	2434		43.8205	3357		43.8205	4349		43.8205	5341
43.8467	366		43.8467	1354		43.8467	2426		43.8467	3352		43.8467	4356		43.8467	5338
43.873	370		43.873	1357		43.873	2423		43.873	3352		43.873	4363		43.873	5345
43.8993	372		43.8993	1344		43.8993	2421		43.8993	3352		43.8993	4351		43.8993	5349
43.9255	370		43.9255	1334		43.9255	2421		43.9255	3350		43.9255	4347		43.9255	5351
43.9518	364		43.9518	1323		43.9518	2422		43.9518	3354		43.9518	4345		43.9518	5339
43.978	351		43.978	1318		43.978	2425		43.978	3350		43.978	4351		43.978	5339
44.0043	340		44.0043	1317		44.0043	2435		44.0043	3367		44.0043	4347		44.0043	5341
44.0306	335		44.0306	1323		44.0306	2427		44.0306	3378		44.0306	4342		44.0306	5348
44.0568	335		44.0568	1336		44.0568	2431		44.0568	3382		44.0568	4340		44.0568	5352
44.0831	334		44.0831	1344		44.0831	2428		44.0831	3377		44.0831	4342		44.0831	5357
44.1093	347		44.1093	1347		44.1093	2431		44.1093	3377		44.1093	4335		44.1093	5365
44.1356	355		44.1356	1343		44.1356	2426		44.1356	3376		44.1356	4343		44.1356	5356
44.1619	359		44.1619	1338		44.1619	2425		44.1619	3375		44.1619	4349		44.1619	5341
44.1881	365		44.1881	1335		44.1881	2423		44.1881	3367		44.1881	4353		44.1881	5332
44.2144	360		44.2144	1323		44.2144	2431		44.2144	3371		44.2144	4346		44.2144	5330
44.2406	361		44.2406	1312		44.2406	2432		44.2406	3376		44.2406	4342		44.2406	5335
44.2669	356		44.2669	1312		44.2669	2432		44.2669	3365		44.2669	4330		44.2669	5337
44.2932	344		44.2932	1311		44.2932	2436		44.2932	3359		44.2932	4334		44.2932	5343
44.3194	344		44.3194	1309		44.3194	2434		44.3194	3359		44.3194	4332		44.3194	5357
44.3457	344		44.3457	1314		44.3457	2422		44.3457	3356		44.3457	4342		44.3457	5350
44.3719	349		44.3719	1313		44.3719	2422		44.3719	3348		44.3719	4344		44.3719	5343
44.3982	355		44.3982	1316		44.3982	2420		44.3982	3341		44.3982	4346		44.3982	5338
44.4245	357		44.4245	1322		44.4245	2421		44.4245	3346		44.4245	4350		44.4245	5325
44.4507	364		44.4507	1325		44.4507	2422		44.4507	3353		44.4507	4346		44.4507	5323
44.477	362		44.477	1330		44.477	2408		44.477	3356		44.477	4344		44.477	5324
44.5033	357		44.5033	1327		44.5033	2408		44.5033	3367		44.5033	4350		44.5033	5329
44.5295	353		44.5295	1318		44.5295	2406		44.5295	3372		44.5295	4348		44.5295	5342
44.5558	346		44.5558	1317		44.5558	2414		44.5558	3375		44.5558	4350		44.5558	5348
44.582	350		44.582	1307		44.582	2428		44.582	3376		44.582	4345		44.582	5352
44.6083	347		44.6083	1305		44.6083	2436		44.6083	3376		44.6083	4336		44.6083	5352
44.6345	345		44.6345	1315		44.6345	2445		44.6345	3375		44.6345	4338		44.6345	5343
44.6608	345		44.6608	1325		44.6608	2447		44.6608	3371		44.6608	4342		44.6608	5336
44.6871	347		44.6871	1330		44.6871	2440		44.6871	3365		44.6871	4354		44.6871	5333
44.7133	345		44.7133	1327		44.7133	2439		44.7133	3368		44.7133	4359		44.7133	5326
44.7396	346		44.7396	1324		44.7396	2435		44.7396	3369		44.7396	4366		44.7396	5329
44.7659	345		44.7659	1319		44.7659	2437		44.7659	3365		44.7659	4370		44.7659	5332
44.7921	350		44.7921	1309		44.7921	2435		44.7921	3370		44.7921	4370		44.7921	5336
44.8184	348		44.8184	1309		44.8184	2425		44.8184	3373		44.8184	4360		44.8184	5337
44.8446	344		44.8446	1317		44.8446	2424		44.8446	3377		44.8446	4350		44.8446	5340
44.8709	341		44.8709	1324		44.8709	2420		44.8709	3378		44.8709	4355		44.8709	5336
44.8972	352		44.8972	1324		44.8972	2421		44.8972	3372		44.8972	4347		44.8972	5333
44.9234	347		44.9234	1321		44.9234	2424		44.9234	3379		44.9234	4335		44.9234	5334
44.9497	349		44.9497	1320		44.9497	2420		44.9497	3377		44.9497	4343		44.9497	5341
44.9759	352		44.9759	1313		44.9759	2426		44.9759	3367		44.9759	4345		44.9759	5347
45.0022	357		45.0022	1309		45.0022	2425		45.0022	3372		45.0022	4351		45.0022	5350
45.0285	359		45.0285	1315		45.0285	2425		45.0285	3369		45.0285	4356		45.0285	5349
45.0547	358		45.0547	1318		45.0547	2423		45.0547	3375		45.0547	4355		45.0547	5343
45.081	361		45.081	1321		45.081	2423		45.081	3373		45.081	4363		45.081	5342
45.1072	366		45.1072	1315		45.1072	2421		45.1072	3366		45.1072	4360		45.1072	5336
45.1335	353		45.1335	1312		45.1335	2420		45.1335	3369		45.1335	4355		45.1335	5331
45.1598	345		45.1598	1309		45.1598	2415		45.1598	3365		45.1598	4352		45.1598	5323
45.186	343		45.186	1314		45.186	2429		45.186	3365		45.186	4341		45.186	5329
45.2123	339		45.2123	1317		45.2123	2430		45.2123	3367		45.2123	4335		45.2123	5333
45.2385	335		45.2385	1313		45.2385	2443		45.2385	3357		45.2385	4331		45.2385	5334
45.2648	328		45.2648	1311		45.2648	2442		45.2648	3360		45.2648	4334		45.2648	5338
45.2911	336		45.2911	1312		45.2911	2439		45.2911	3361		45.2911	4341		45.2911	5352
45.3173	334		45.3173	1309		45.3173	2438		45.3173	3358		45.3173	4341		45.3173	5353
45.3436	333		45.3436	1315		45.3436	2431		45.3436	3364		45.3436	4345		45.3436	5356
45.3698	336		45.3698	1320		45.3698	2435		45.3698	3366		45.3698	4343		45.3698	5352
45.3961	340		45.3961	1332		45.3961	2441		45.3961	3371		45.3961	4345		45.3961	5352
45.4224	350		45.4224	1336		45.4224	2434		45.4224	3363		45.4224	4354		45.4224	5346
45.4486	359		45.4486	1332		45.4486	2433		45.4486	3357		45.4486	4350		45.4486	5336
45.4749	353		45.4749	1330		45.4749	2429		45.4749	3355		45.4749	4364		45.4749	5335
45.5012	357		45.5012	1329		45.5012	2424		45.5012	3355		45.5012	4358		45.5012	5336
45.5274	355		45.5274	1322		45.5274	2422		45.5274	3358		45.5274	4351		45.5274	5335
45.5537	348		45.5537	1320		45.5537	2417		45.5537	3363		45.5537	4356		45.5537	5341
45.5799	345		45.5799	1321		45.5799	2423		45.5799	3367		45.5799	4353		45.5799	5340
45.6062	346		45.6062	1325		45.6062	2418		45.6062	3366		45.6062	4350		45.6062	5339
45.6324	352		45.6324	1325		45.6324	2409		45.6324	3369		45.6324	4354		45.6324	5334
45.6587	353		45.6587	1328		45.6587	2414		45.6587	3372		45.6587	4347		45.6587	5337
45.685	342		45.685	1339		45.685	2427		45.685	3373		45.685	4356		45.685	5340
45.7112	348		45.7112	1343		45.7112	2433		45.7112	3372		45.7112	4353		45.7112	5343
45.7375	342		45.7375	1339		45.7375	2442		45.7375	3370		45.7375	4355		45.7375	5341
45.7638	328		45.7638	1342		45.7638	2445		45.7638	3365		45.7638	4359		45.7638	5339
45.79	332		45.79	1346		45.79	2443		45.79	3361		45.79	4355		45.79	5347
45.8163	337		45.8163	1337		45.8163	2438		45.8163	3357		45.8163	4357		45.8163	5347
45.8425	337		45.8425	1325		45.8425	2433		45.8425	3360		45.8425	4357		45.8425	5342
45.8688	337		45.8688	1312		45.8688	2435		45.8688	3358		45.8688	4356		45.8688	5340
45.8951	343		45.8951	1315		45.8951	2441		45.8951	3362		45.8951	4356		45.8951	5334
45.9213	352		45.9213	1312		45.9213	2441		45.9213	3369		45.9213	4355		45.9213	5336
45.9476	351		45.9476	1317		45.9476	2442		45.9476	3371		45.9476	4342		45.9476	5330
45.9738	348		45.9738	1330		45.9738	2441		45.9738	3371		45.9738	4351		45.9738	5340
46.0001	360		46.0001	1344		46.0001	2425		46.0001	3365		46.0001	4356		46.0001	5350
46.0264	361		46.0264	1340		46.0264	2419		46.0264	3367		46.0264	4364		46.0264	5356
46.0526	351		46.0526	1336		46.0526	2417		46.0526	3360		46.0526	4368		46.0526	5355
46.0789	344		46.0789	1326		46.0789	2416		46.0789	3355		46.0789	4374		46.0789	5347
46.1051	342		46.1051	1322		46.1051	2419		46.1051	3353		46.1051	4366		46.1051	5337
46.1314	334		46.1314	1310		46.1314	2418		46.1314	3357		46.1314	4357		46.1314	5334
46.1577	330		46.1577	1311		46.1577	2423		46.1577	3349		46.1577	4350		46.1577	5325
46.1839	337		46.1839	1319		46.1839	2424		46.1839	3347		46.1839	4362		46.1839	5333
46.2102	347		46.2102	1332		46.2102	2414		46.2102	3351		46.2102	4360		46.2102	5333
46.2364	350		46.2364	1335		46.2364	2421		46.2364	3359		46.2364	4361		46.2364	5343
46.2627	348		46.2627	1337		46.2627	2427		46.2627	3369		46.2627	4358		46.2627	5338
46.289	350		46.289	1334		46.289	2423		46.289	3375		46.289	4357		46.289	5340
46.3152	354		46.3152	1327		46.3152	2420		46.3152	3371		46.3152	4353		46.3152	5333
46.3415	362		46.3415	1317		46.3415	2420		46.3415	3371		46.3415	4342		46.3415	5336
46.3678	359		46.3678	1306		46.3678	2417		46.3678	3359		46.3678	4340		46.3678	5331
46.394	373		46.394	1306		46.394	2422		46.394	3359		46.394	4342		46.394	5336
46.4203	374		46.4203	1313		46.4203	2426		46.4203	3364		46.4203	4343		46.4203	5331
46.4465	368		46.4465	1317		46.4465	2439		46.4465	3356		46.4465	4348		46.4465	5331
46.4728	360		46.4728	1311		46.4728	2447		46.4728	3353		46.4728	4352		46.4728	5327
46.499	356		46.499	1310		46.499	2441		46.499	3344		46.499	4361		46.499	5332
46.5253	365		46.5253	1316		46.5253	2443		46.5253	3346		46.5253	4361		46.5253	5333
46.5516	375		46.5516	1318		46.5516	2443		46.5516	3349		46.5516	4355		46.5516	5343
46.5778	380		46.5778	1315		46.5778	2434		46.5778	3358		46.5778	4358		46.5778	5341
46.6041	391		46.6041	1327		46.6041	2432		46.6041	3367		46.6041	4354		46.6041	5337
46.6303	389		46.6303	1340		46.6303	2426		46.6303	3383		46.6303	4348		46.6303	5326
46.6566	390		46.6566	1348		46.6566	2428		46.6566	3372		46.6566	4353		46.6566	5328
46.6829	393		46.6829	1344		46.6829	2421		46.6829	3370		46.6829	4357		46.6829	5319
46.7091	410		46.7091	1352		46.7091	2425		46.7091	3362		46.7091	4351		46.7091	5322
46.7354	445		46.7354	1354		46.7354	2440		46.7354	3363		46.7354	4347		46.7354	5331
46.7617	489		46.7617	1355		46.7617	2442		46.7617	3358		46.7617	4342		46.7617	5332
46.7879	538		46.7879	1376		46.7879	2448		46.7879	3363		46.7879	4344		46.7879	5334
46.8142	572		46.8142	1404		46.8142	2447		46.8142	3364		46.8142	4335		46.8142	5329
46.8404	597		46.8404	1428		46.8404	2443		46.8404	3365		46.8404	4341		46.8404	5329
46.8667	606		46.8667	1458		46.8667	2434		46.8667	3361		46.8667	4351		46.8667	5329
46.893	590		46.893	1488		46.893	2429		46.893	3368		46.893	4349		46.893	5324
46.9192	574		46.9192	1523		46.9192	2439		46.9192	3369		46.9192	4346		46.9192	5326
46.9455	556		46.9455	1538		46.9455	2450		46.9455	3369		46.9455	4347		46.9455	5330
46.9717	540		46.9717	1543		46.9717	2457		46.9717	3374		46.9717	4345		46.9717	5324
46.998	511		46.998	1536		46.998	2472		46.998	3378		46.998	4350		46.998	5327
47.0243	486		47.0243	1519		47.0243	2462		47.0243	3380		47.0243	4347		47.0243	5322
47.0505	468		47.0505	1491		47.0505	2463		47.0505	3364		47.0505	4355		47.0505	5321
47.0768	436		47.0768	1466		47.0768	2464		47.0768	3368		47.0768	4352		47.0768	5320
47.103	409		47.103	1441		47.103	2465		47.103	3362		47.103	4353		47.103	5327
47.1293	391		47.1293	1423		47.1293	2466		47.1293	3355		47.1293	4354		47.1293	5328
47.1556	375		47.1556	1403		47.1556	2461		47.1556	3350		47.1556	4355		47.1556	5327
47.1818	367		47.1818	1383		47.1818	2464		47.1818	3352		47.1818	4353		47.1818	5317
47.2081	356		47.2081	1357		47.2081	2457		47.2081	3357		47.2081	4351		47.2081	5321
47.2343	358		47.2343	1347		47.2343	2443		47.2343	3355		47.2343	4353		47.2343	5321
47.2606	356		47.2606	1341		47.2606	2441		47.2606	3350		47.2606	4344		47.2606	5325
47.2869	349		47.2869	1337		47.2869	2443		47.2869	3357		47.2869	4346		47.2869	5331
47.3131	353		47.3131	1336		47.3131	2449		47.3131	3358		47.3131	4354		47.3131	5346
47.3394	347		47.3394	1337		47.3394	2456		47.3394	3358		47.3394	4351		47.3394	5358
47.3657	345		47.3657	1336		47.3657	2452		47.3657	3362		47.3657	4350		47.3657	5352
47.3919	353		47.3919	1342		47.3919	2464		47.3919	3367		47.3919	4344		47.3919	5345
47.4182	362		47.4182	1339		47.4182	2468		47.4182	3359		47.4182	4339		47.4182	5351
47.4444	369		47.4444	1336		47.4444	2467		47.4444	3357		47.4444	4341		47.4444	5350
47.4707	367		47.4707	1331		47.4707	2453		47.4707	3364		47.4707	4334		47.4707	5351
47.4969	361		47.4969	1330		47.4969	2458		47.4969	3367		47.4969	4338		47.4969	5345
47.5232	366		47.5232	1337		47.5232	2445		47.5232	3375		47.5232	4346		47.5232	5341
47.5495	365		47.5495	1338		47.5495	2437		47.5495	3369		47.5495	4339		47.5495	5338
47.5757	362		47.5757	1336		47.5757	2427		47.5757	3370		47.5757	4341		47.5757	5324
47.602	362		47.602	1336		47.602	2426		47.602	3370		47.602	4348		47.602	5319
47.6283	360		47.6283	1335		47.6283	2433		47.6283	3349		47.6283	4351		47.6283	5322
47.6545	361		47.6545	1334		47.6545	2427		47.6545	3346		47.6545	4357		47.6545	5324
47.6808	353		47.6808	1322		47.6808	2425		47.6808	3349		47.6808	4357		47.6808	5338
47.707	346		47.707	1332		47.707	2427		47.707	3350		47.707	4357		47.707	5343
47.7333	353		47.7333	1340		47.7333	2415		47.7333	3355		47.7333	4357		47.7333	5343
47.7596	353		47.7596	1346		47.7596	2411		47.7596	3356		47.7596	4351		47.7596	5346
47.7858	350		47.7858	1344		47.7858	2413		47.7858	3358		47.7858	4353		47.7858	5337
47.8121	353		47.8121	1342		47.8121	2412		47.8121	3359		47.8121	4356		47.8121	5331
47.8383	349		47.8383	1340		47.8383	2435		47.8383	3353		47.8383	4353		47.8383	5328
47.8646	351		47.8646	1332		47.8646	2433		47.8646	3352		47.8646	4354		47.8646	5322
47.8909	347		47.8909	1327		47.8909	2440		47.8909	3351		47.8909	4348		47.8909	5322
47.9171	348		47.9171	1336		47.9171	2435		47.9171	3348		47.9171	4346		47.9171	5321
47.9434	350		47.9434	1336		47.9434	2427		47.9434	3354		47.9434	4345		47.9434	5322
47.9696	344		47.9696	1335		47.9696	2424		47.9696	3362		47.9696	4346		47.9696	5329
47.9959	338		47.9959	1333		47.9959	2422		47.9959	3363		47.9959	4349		47.9959	5325
48.0222	341		48.0222	1336		48.0222	2433		48.0222	3367		48.0222	4356		48.0222	5329
48.0484	337		48.0484	1325		48.0484	2439		48.0484	3369		48.0484	4348		48.0484	5340
48.0747	342		48.0747	1314		48.0747	2442		48.0747	3380		48.0747	4348		48.0747	5335
48.1009	352		48.1009	1309		48.1009	2443		48.1009	3376		48.1009	4346		48.1009	5334
48.1272	366		48.1272	1313		48.1272	2444		48.1272	3370		48.1272	4345		48.1272	5332
48.1535	365		48.1535	1321		48.1535	2435		48.1535	3361		48.1535	4340		48.1535	5330
48.1797	356		48.1797	1326		48.1797	2431		48.1797	3352		48.1797	4342		48.1797	5329
48.206	352		48.206	1330		48.206	2428		48.206	3338		48.206	4350		48.206	5323
48.2323	356		48.2323	1340		48.2323	2439		48.2323	3344		48.2323	4356		48.2323	5329
48.2585	359		48.2585	1344		48.2585	2436		48.2585	3349		48.2585	4350		48.2585	5341
48.2848	366		48.2848	1340		48.2848	2438		48.2848	3362		48.2848	4354		48.2848	5343
48.311	365		48.311	1336		48.311	2435		48.311	3370		48.311	4362		48.311	5343
48.3373	372		48.3373	1344		48.3373	2438		48.3373	3374		48.3373	4362		48.3373	5346
48.3635	366		48.3635	1349		48.3635	2432		48.3635	3365		48.3635	4353		48.3635	5341
48.3898	356		48.3898	1349		48.3898	2424		48.3898	3360		48.3898	4357		48.3898	5342
48.4161	352		48.4161	1337		48.4161	2436		48.4161	3361		48.4161	4360		48.4161	5335
48.4423	355		48.4423	1335		48.4423	2451		48.4423	3371		48.4423	4353		48.4423	5335
48.4686	357		48.4686	1329		48.4686	2461		48.4686	3373		48.4686	4343		48.4686	5339
48.4948	358		48.4948	1324		48.4948	2448		48.4948	3372		48.4948	4331		48.4948	5336
48.5211	348		48.5211	1322		48.5211	2447		48.5211	3369		48.5211	4338		48.5211	5327
48.5474	360		48.5474	1330		48.5474	2440		48.5474	3363		48.5474	4338		48.5474	5322
48.5736	360		48.5736	1332		48.5736	2424		48.5736	3353		48.5736	4339		48.5736	5327
48.5999	360		48.5999	1338		48.5999	2417		48.5999	3351		48.5999	4344		48.5999	5338
48.6262	363		48.6262	1331		48.6262	2424		48.6262	3355		48.6262	4344		48.6262	5345
48.6524	360		48.6524	1325		48.6524	2434		48.6524	3358		48.6524	4337		48.6524	5348
48.6787	358		48.6787	1329		48.6787	2437		48.6787	3362		48.6787	4328		48.6787	5343
48.7049	356		48.7049	1332		48.7049	2435		48.7049	3364		48.7049	4322		48.7049	5335
48.7312	353		48.7312	1328		48.7312	2435		48.7312	3365		48.7312	4334		48.7312	5333
48.7575	350		48.7575	1328		48.7575	2434		48.7575	3366		48.7575	4333		48.7575	5325
48.7837	344		48.7837	1335		48.7837	2418		48.7837	3365		48.7837	4341		48.7837	5327
48.81	339		48.81	1342		48.81	2416		48.81	3361		48.81	4348		48.81	5323
48.8362	338		48.8362	1336		48.8362	2413		48.8362	3355		48.8362	4355		48.8362	5335
48.8625	340		48.8625	1324		48.8625	2420		48.8625	3359		48.8625	4359		48.8625	5331
48.8888	348		48.8888	1323		48.8888	2426		48.8888	3362		48.8888	4356		48.8888	5330
48.915	357		48.915	1323		48.915	2436		48.915	3363		48.915	4359		48.915	5333
48.9413	359		48.9413	1311		48.9413	2439		48.9413	3361		48.9413	4357		48.9413	5340
48.9675	354		48.9675	1306		48.9675	2447		48.9675	3363		48.9675	4352		48.9675	5334
48.9938	348		48.9938	1315		48.9938	2440		48.9938	3366		48.9938	4346		48.9938	5321
49.0201	344		49.0201	1324		49.0201	2437		49.0201	3356		49.0201	4337		49.0201	5307
49.0463	341		49.0463	1324		49.0463	2439		49.0463	3349		49.0463	4340		49.0463	5306
49.0726	352		49.0726	1323		49.0726	2448		49.0726	3348		49.0726	4339		49.0726	5302
49.0988	359		49.0988	1325		49.0988	2447		49.0988	3346		49.0988	4340		49.0988	5309
49.1251	363		49.1251	1336		49.1251	2446		49.1251	3351		49.1251	4348		49.1251	5314
49.1514	356		49.1514	1325		49.1514	2450		49.1514	3349		49.1514	4348		49.1514	5325
49.1776	358		49.1776	1318		49.1776	2444		49.1776	3351		49.1776	4358		49.1776	5327
49.2039	351		49.2039	1313		49.2039	2426		49.2039	3355		49.2039	4354		49.2039	5328
49.2302	346		49.2302	1313		49.2302	2430		49.2302	3357		49.2302	4356		49.2302	5319
49.2564	339		49.2564	1306		49.2564	2430		49.2564	3351		49.2564	4346		49.2564	5317
49.2827	342		49.2827	1311		49.2827	2442		49.2827	3350		49.2827	4345		49.2827	5315
49.3089	339		49.3089	1320		49.3089	2443		49.3089	3355		49.3089	4340		49.3089	5312
49.3352	341		49.3352	1323		49.3352	2435		49.3352	3360		49.3352	4344		49.3352	5313
49.3614	344		49.3614	1313		49.3614	2436		49.3614	3356		49.3614	4331		49.3614	5315
49.3877	356		49.3877	1310		49.3877	2430		49.3877	3361		49.3877	4339		49.3877	5311
49.414	358		49.414	1308		49.414	2427		49.414	3360		49.414	4338		49.414	5309
49.4402	359		49.4402	1303		49.4402	2442		49.4402	3365		49.4402	4342		49.4402	5304
49.4665	356		49.4665	1301		49.4665	2447		49.4665	3362		49.4665	4341		49.4665	5306
49.4928	357		49.4928	1308		49.4928	2459		49.4928	3364		49.4928	4349		49.4928	5309
49.519	358		49.519	1315		49.519	2466		49.519	3362		49.519	4351		49.519	5312
49.5453	359		49.5453	1319		49.5453	2449		49.5453	3351		49.5453	4355		49.5453	5320
49.5715	361		49.5715	1319		49.5715	2442		49.5715	3346		49.5715	4349		49.5715	5324
49.5978	360		49.5978	1318		49.5978	2434		49.5978	3344		49.5978	4354		49.5978	5325
49.6241	359		49.6241	1323		49.6241	2426		49.6241	3343		49.6241	4346		49.6241	5331
49.6503	356		49.6503	1321		49.6503	2419		49.6503	3347		49.6503	4340		49.6503	5330
49.6766	351		49.6766	1327		49.6766	2420		49.6766	3348		49.6766	4350		49.6766	5324
49.7028	352		49.7028	1333		49.7028	2431		49.7028	3357		49.7028	4349		49.7028	5317
49.7291	355		49.7291	1339		49.7291	2444		49.7291	3349		49.7291	4347		49.7291	5312
49.7554	344		49.7554	1345		49.7554	2441		49.7554	3346		49.7554	4342		49.7554	5312
49.7816	344		49.7816	1339		49.7816	2446		49.7816	3341		49.7816	4337		49.7816	5312
49.8079	340		49.8079	1330		49.8079	2444		49.8079	3343		49.8079	4335		49.8079	5319
49.8341	348		49.8341	1324		49.8341	2441		49.8341	3345		49.8341	4336		49.8341	5330
49.8604	353		49.8604	1318		49.8604	2439		49.8604	3351		49.8604	4336		49.8604	5334
49.8867	358		49.8867	1317		49.8867	2435		49.8867	3360		49.8867	4347		49.8867	5330
49.9129	360		49.9129	1322		49.9129	2434		49.9129	3364		49.9129	4351		49.9129	5321
49.9392	359		49.9392	1323		49.9392	2432		49.9392	3359		49.9392	4350		49.9392	5314
49.9654	341		49.9654	1335		49.9654	2426		49.9654	3358		49.9654	4350		49.9654	5312
49.9917	339		49.9917	1326		49.9917	2418		49.9917	3356		49.9917	4344		49.9917	5311
50.018	339		50.018	1318		50.018	2408		50.018	3359		50.018	4337		50.018	5319
50.0442	350		50.0442	1314		50.0442	2404		50.0442	3352		50.0442	4334		50.0442	5323
50.0705	361		50.0705	1312		50.0705	2401		50.0705	3362		50.0705	4336		50.0705	5334
50.0968	369		50.0968	1318		50.0968	2391		50.0968	3361		50.0968	4337		50.0968	5331
50.123	366		50.123	1325		50.123	2400		50.123	3352		50.123	4344		50.123	5332
50.1493	367		50.1493	1332		50.1493	2409		50.1493	3353		50.1493	4345		50.1493	5324
50.1755	360		50.1755	1345		50.1755	2424		50.1755	3348		50.1755	4350		50.1755	5323
50.2018	360		50.2018	1334		50.2018	2431		50.2018	3350		50.2018	4349		50.2018	5323
50.2281	362		50.2281	1327		50.2281	2439		50.2281	3349		50.2281	4356		50.2281	5327
50.2543	361		50.2543	1319		50.2543	2445		50.2543	3349		50.2543	4356		50.2543	5319
50.2806	360		50.2806	1310		50.2806	2436		50.2806	3348		50.2806	4365		50.2806	5327
50.3068	352		50.3068	1311		50.3068	2427		50.3068	3348		50.3068	4359		50.3068	5323
50.3331	339		50.3331	1316		50.3331	2435		50.3331	3348		50.3331	4350		50.3331	5323
50.3593	342		50.3593	1328		50.3593	2435		50.3593	3349		50.3593	4336		50.3593	5315
50.3856	346		50.3856	1333		50.3856	2435		50.3856	3349		50.3856	4337		50.3856	5321
50.4119	353		50.4119	1336		50.4119	2436		50.4119	3352		50.4119	4334		50.4119	5317
50.4381	363		50.4381	1334		50.4381	2433		50.4381	3356		50.4381	4345		50.4381	5318
50.4644	370		50.4644	1327		50.4644	2424		50.4644	3359		50.4644	4345		50.4644	5323
50.4907	361		50.4907	1324		50.4907	2410		50.4907	3355		50.4907	4348		50.4907	5336
50.5169	350		50.5169	1320		50.5169	2410		50.5169	3360		50.5169	4339		50.5169	5333
50.5432	338		50.5432	1320		50.5432	2422		50.5432	3354		50.5432	4333		50.5432	5328
50.5694	338		50.5694	1327		50.5694	2433		50.5694	3350		50.5694	4332		50.5694	5322
50.5957	341		50.5957	1328		50.5957	2438		50.5957	3353		50.5957	4343		50.5957	5323
50.622	341		50.622	1335		50.622	2446		50.622	3361		50.622	4347		50.622	5311
50.6482	350		50.6482	1340		50.6482	2443		50.6482	3362		50.6482	4354		50.6482	5310
50.6745	356		50.6745	1340		50.6745	2436		50.6745	3354		50.6745	4350		50.6745	5315
50.7007	352		50.7007	1349		50.7007	2440		50.7007	3355		50.7007	4342		50.7007	5314
50.727	348		50.727	1341		50.727	2442		50.727	3358		50.727	4324		50.727	5310
50.7533	355		50.7533	1332		50.7533	2445		50.7533	3354		50.7533	4323		50.7533	5308
50.7795	354		50.7795	1324		50.7795	2448		50.7795	3348		50.7795	4333		50.7795	5309
50.8058	355		50.8058	1316		50.8058	2450		50.8058	3345		50.8058	4344		50.8058	5309
50.832	350		50.832	1310		50.832	2449		50.832	3347		50.832	4355		50.832	5314
50.8583	349		50.8583	1317		50.8583	2437		50.8583	3333		50.8583	4363		50.8583	5319
50.8846	353		50.8846	1321		50.8846	2422		50.8846	3324		50.8846	4362		50.8846	5323
50.9108	357		50.9108	1333		50.9108	2414		50.9108	3331		50.9108	4353		50.9108	5320
50.9371	354		50.9371	1329		50.9371	2401		50.9371	3332		50.9371	4335		50.9371	5323
50.9633	356		50.9633	1336		50.9633	2405		50.9633	3335		50.9633	4335		50.9633	5317
50.9896	353		50.9896	1340		50.9896	2401		50.9896	3341		50.9896	4333		50.9896	5308
51.0159	354		51.0159	1342		51.0159	2413		51.0159	3345		51.0159	4327		51.0159	5306
51.0421	355		51.0421	1339		51.0421	2423		51.0421	3353		51.0421	4325		51.0421	5310
51.0684	357		51.0684	1341		51.0684	2429		51.0684	3348		51.0684	4332		51.0684	5316
51.0947	368		51.0947	1336		51.0947	2437		51.0947	3347		51.0947	4344		51.0947	5320
51.1209	373		51.1209	1332		51.1209	2450		51.1209	3350		51.1209	4345		51.1209	5318
51.1472	371		51.1472	1320		51.1472	2462		51.1472	3346		51.1472	4354		51.1472	5321
51.1734	372		51.1734	1322		51.1734	2469		51.1734	3354		51.1734	4366		51.1734	5321
51.1997	376		51.1997	1324		51.1997	2455		51.1997	3360		51.1997	4357		51.1997	5317
51.2259	395		51.2259	1320		51.2259	2453		51.2259	3358		51.2259	4352		51.2259	5326
51.2522	399		51.2522	1329		51.2522	2443		51.2522	3357		51.2522	4346		51.2522	5332
51.2785	415		51.2785	1330		51.2785	2437		51.2785	3348		51.2785	4345		51.2785	5340
51.3047	424		51.3047	1336		51.3047	2433		51.3047	3339		51.3047	4348		51.3047	5339
51.331	420		51.331	1355		51.331	2438		51.331	3339		51.331	4348		51.331	5331
51.3573	412		51.3573	1370		51.3573	2441		51.3573	3345		51.3573	4358		51.3573	5326
51.3835	401		51.3835	1388		51.3835	2438		51.3835	3347		51.3835	4360		51.3835	5323
51.4098	393		51.4098	1392		51.4098	2441		51.4098	3341		51.4098	4360		51.4098	5319
51.436	395		51.436	1392		51.436	2455		51.436	3343		51.436	4358		51.436	5318
51.4623	386		51.4623	1389		51.4623	2466		51.4623	3346		51.4623	4353		51.4623	5315
51.4886	396		51.4886	1376		51.4886	2468		51.4886	3341		51.4886	4351		51.4886	5307
51.5148	397		51.5148	1372		51.5148	2455		51.5148	3338		51.5148	4345		51.5148	5301
51.5411	388		51.5411	1371		51.5411	2445		51.5411	3346		51.5411	4342		51.5411	5298
51.5673	384		51.5673	1370		51.5673	2427		51.5673	3353		51.5673	4338		51.5673	5297
51.5936	376		51.5936	1369		51.5936	2413		51.5936	3357		51.5936	4332		51.5936	5302
51.6199	372		51.6199	1365		51.6199	2419		51.6199	3358		51.6199	4332		51.6199	5311
51.6461	365		51.6461	1364		51.6461	2437		51.6461	3364		51.6461	4331		51.6461	5319
51.6724	367		51.6724	1353		51.6724	2452		51.6724	3359		51.6724	4338		51.6724	5323
51.6986	365		51.6986	1345		51.6986	2455		51.6986	3345		51.6986	4344		51.6986	5331
51.7249	365		51.7249	1345		51.7249	2451		51.7249	3347		51.7249	4343		51.7249	5334
51.7512	359		51.7512	1339		51.7512	2445		51.7512	3350		51.7512	4343		51.7512	5332
51.7774	358		51.7774	1337		51.7774	2441		51.7774	3350		51.7774	4343		51.7774	5328
51.8037	351		51.8037	1335		51.8037	2437		51.8037	3355		51.8037	4343		51.8037	5330
51.8299	349		51.8299	1335		51.8299	2438		51.8299	3358		51.8299	4348		51.8299	5328
51.8562	348		51.8562	1335		51.8562	2436		51.8562	3363		51.8562	4353		51.8562	5321
51.8825	352		51.8825	1329		51.8825	2444		51.8825	3360		51.8825	4357		51.8825	5318
51.9087	355		51.9087	1319		51.9087	2452		51.9087	3362		51.9087	4357		51.9087	5321
51.935	363		51.935	1324		51.935	2463		51.935	3363		51.935	4354		51.935	5318
51.9612	362		51.9612	1327		51.9612	2463		51.9612	3355		51.9612	4348		51.9612	5317
51.9875	372		51.9875	1338		51.9875	2474		51.9875	3348		51.9875	4346		51.9875	5316
52.0138	367		52.0138	1335		52.0138	2470		52.0138	3344		52.0138	4337		52.0138	5321
52.04	368		52.04	1336		52.04	2459		52.04	3343		52.04	4337		52.04	5321
52.0663	370		52.0663	1343		52.0663	2444		52.0663	3353		52.0663	4333		52.0663	5320
52.0926	368		52.0926	1343		52.0926	2443		52.0926	3356		52.0926	4336		52.0926	5323
52.1188	362		52.1188	1344		52.1188	2446		52.1188	3360		52.1188	4342		52.1188	5327
52.1451	354		52.1451	1345		52.1451	2448		52.1451	3360		52.1451	4346		52.1451	5327
52.1713	343		52.1713	1340		52.1713	2450		52.1713	3366		52.1713	4348		52.1713	5326
52.1976	353		52.1976	1340		52.1976	2460		52.1976	3365		52.1976	4348		52.1976	5319
52.2238	349		52.2238	1329		52.2238	2459		52.2238	3364		52.2238	4343		52.2238	5321
52.2501	347		52.2501	1330		52.2501	2456		52.2501	3360		52.2501	4341		52.2501	5321
52.2764	353		52.2764	1334		52.2764	2459		52.2764	3352		52.2764	4338		52.2764	5320
52.3026	357		52.3026	1339		52.3026	2461		52.3026	3346		52.3026	4340		52.3026	5321
52.3289	366		52.3289	1343		52.3289	2455		52.3289	3336		52.3289	4338		52.3289	5325
52.3552	376		52.3552	1346		52.3552	2459		52.3552	3345		52.3552	4335		52.3552	5326
52.3814	379		52.3814	1342		52.3814	2466		52.3814	3347		52.3814	4333		52.3814	5323
52.4077	391		52.4077	1337		52.4077	2474		52.4077	3350		52.4077	4340		52.4077	5316
52.4339	383		52.4339	1337		52.4339	2468		52.4339	3353		52.4339	4343		52.4339	5316
52.4602	376		52.4602	1337		52.4602	2462		52.4602	3353		52.4602	4352		52.4602	5314
52.4865	375		52.4865	1340		52.4865	2455		52.4865	3352		52.4865	4358		52.4865	5311
52.5127	383		52.5127	1340		52.5127	2456		52.5127	3354		52.5127	4363		52.5127	5310
52.539	417		52.539	1344		52.539	2451		52.539	3352		52.539	4365		52.539	5316
52.5652	441		52.5652	1359		52.5652	2458		52.5652	3349		52.5652	4361		52.5652	5315
52.5915	480		52.5915	1368		52.5915	2471		52.5915	3344		52.5915	4353		52.5915	5310
52.6178	531		52.6178	1378		52.6178	2485		52.6178	3352		52.6178	4353		52.6178	5305
52.644	605		52.644	1395		52.644	2495		52.644	3360		52.644	4345		52.644	5310
52.6703	690		52.6703	1419		52.6703	2503		52.6703	3361		52.6703	4350		52.6703	5312
52.6965	786		52.6965	1454		52.6965	2500		52.6965	3380		52.6965	4346		52.6965	5316
52.7228	881		52.7228	1497		52.7228	2507		52.7228	3382		52.7228	4349		52.7228	5322
52.7491	953		52.7491	1555		52.7491	2512		52.7491	3379		52.7491	4351		52.7491	5321
52.7753	996		52.7753	1625		52.7753	2507		52.7753	3365		52.7753	4346		52.7753	5318
52.8016	1009		52.8016	1714		52.8016	2513		52.8016	3362		52.8016	4340		52.8016	5310
52.8278	984		52.8278	1810		52.8278	2509		52.8278	3363		52.8278	4337		52.8278	5310
52.8541	965		52.8541	1877		52.8541	2510		52.8541	3366		52.8541	4341		52.8541	5309
52.8804	907		52.8804	1918		52.8804	2503		52.8804	3358		52.8804	4343		52.8804	5309
52.9066	846		52.9066	1924		52.9066	2504		52.9066	3363		52.9066	4342		52.9066	5312
52.9329	774		52.9329	1895		52.9329	2494		52.9329	3358		52.9329	4343		52.9329	5307
52.9592	709		52.9592	1845		52.9592	2499		52.9592	3351		52.9592	4338		52.9592	5306
52.9854	666		52.9854	1790		52.9854	2500		52.9854	3343		52.9854	4335		52.9854	5312
53.0117	598		53.0117	1748		53.0117	2515		53.0117	3349		53.0117	4326		53.0117	5317
53.0379	544		53.0379	1710		53.0379	2520		53.0379	3363		53.0379	4322		53.0379	5325
53.0642	513		53.0642	1654		53.0642	2524		53.0642	3368		53.0642	4325		53.0642	5327
53.0904	477		53.0904	1592		53.0904	2517		53.0904	3363		53.0904	4327		53.0904	5344
53.1167	450		53.1167	1527		53.1167	2520		53.1167	3364		53.1167	4328		53.1167	5343
53.143	428		53.143	1470		53.143	2517		53.143	3359		53.143	4337		53.143	5333
53.1692	416		53.1692	1428		53.1692	2517		53.1692	3355		53.1692	4345		53.1692	5328
53.1955	405		53.1955	1400		53.1955	2512		53.1955	3345		53.1955	4356		53.1955	5325
53.2218	374		53.2218	1378		53.2218	2509		53.2218	3352		53.2218	4362		53.2218	5321
53.248	369		53.248	1366		53.248	2490		53.248	3360		53.248	4370		53.248	5316
53.2743	368		53.2743	1358		53.2743	2478		53.2743	3356		53.2743	4374		53.2743	5312
53.3005	370		53.3005	1354		53.3005	2472		53.3005	3351		53.3005	4375		53.3005	5323
53.3268	377		53.3268	1355		53.3268	2472		53.3268	3351		53.3268	4365		53.3268	5320
53.3531	380		53.3531	1353		53.3531	2480		53.3531	3353		53.3531	4356		53.3531	5326
53.3793	377		53.3793	1351		53.3793	2478		53.3793	3349		53.3793	4349		53.3793	5323
53.4056	372		53.4056	1342		53.4056	2476		53.4056	3342		53.4056	4340		53.4056	5328
53.4318	365		53.4318	1331		53.4318	2476		53.4318	3350		53.4318	4342		53.4318	5322
53.4581	380		53.4581	1330		53.4581	2465		53.4581	3356		53.4581	4342		53.4581	5320
53.4844	384		53.4844	1332		53.4844	2473		53.4844	3356		53.4844	4341		53.4844	5320
53.5106	382		53.5106	1337		53.5106	2479		53.5106	3355		53.5106	4343		53.5106	5325
53.5369	377		53.5369	1343		53.5369	2477		53.5369	3355		53.5369	4341		53.5369	5326
53.5631	367		53.5631	1346		53.5631	2472		53.5631	3352		53.5631	4332		53.5631	5332
53.5894	359		53.5894	1339		53.5894	2464		53.5894	3344		53.5894	4340		53.5894	5327
53.6157	355		53.6157	1334		53.6157	2460		53.6157	3342		53.6157	4345		53.6157	5321
53.6419	357		53.6419	1325		53.6419	2470		53.6419	3351		53.6419	4351		53.6419	5311
53.6682	367		53.6682	1326		53.6682	2480		53.6682	3355		53.6682	4357		53.6682	5306
53.6945	361		53.6945	1326		53.6945	2481		53.6945	3355		53.6945	4358		53.6945	5312
53.7207	358		53.7207	1321		53.7207	2473		53.7207	3368		53.7207	4359		53.7207	5316
53.747	350		53.747	1323		53.747	2467		53.747	3375		53.747	4357		53.747	5313
53.7732	339		53.7732	1342		53.7732	2460		53.7732	3374		53.7732	4356		53.7732	5315
53.7995	335		53.7995	1336		53.7995	2453		53.7995	3375		53.7995	4361		53.7995	5317
53.8257	341		53.8257	1341		53.8257	2448		53.8257	3371		53.8257	4359		53.8257	5313
53.852	347		53.852	1339		53.852	2453		53.852	3372		53.852	4354		53.852	5318
53.8783	356		53.8783	1338		53.8783	2463		53.8783	3359		53.8783	4348		53.8783	5313
53.9045	356		53.9045	1339		53.9045	2455		53.9045	3346		53.9045	4335		53.9045	5310
53.9308	368		53.9308	1336		53.9308	2452		53.9308	3346		53.9308	4332		53.9308	5309
53.9571	362		53.9571	1335		53.9571	2446		53.9571	3345		53.9571	4323		53.9571	5302
53.9833	361		53.9833	1342		53.9833	2443		53.9833	3350		53.9833	4322		53.9833	5311
54.0096	358		54.0096	1330		54.0096	2437		54.0096	3360		54.0096	4329		54.0096	5325
54.0358	358		54.0358	1326		54.0358	2428		54.0358	3366		54.0358	4335		54.0358	5328
54.0621	355		54.0621	1321		54.0621	2424		54.0621	3374		54.0621	4344		54.0621	5328
54.0883	352		54.0883	1313		54.0883	2431		54.0883	3369		54.0883	4351		54.0883	5318
54.1146	350		54.1146	1318		54.1146	2437		54.1146	3363		54.1146	4353		54.1146	5310
54.1409	352		54.1409	1321		54.1409	2443		54.1409	3356		54.1409	4355		54.1409	5308
54.1671	342		54.1671	1320		54.1671	2445		54.1671	3347		54.1671	4348		54.1671	5305
54.1934	354		54.1934	1328		54.1934	2449		54.1934	3349		54.1934	4344		54.1934	5310
54.2197	358		54.2197	1331		54.2197	2448		54.2197	3353		54.2197	4346		54.2197	5322
54.2459	370		54.2459	1331		54.2459	2448		54.2459	3357		54.2459	4343		54.2459	5319
54.2722	371		54.2722	1326		54.2722	2445		54.2722	3367		54.2722	4344		54.2722	5319
54.2984	378		54.2984	1324		54.2984	2450		54.2984	3360		54.2984	4351		54.2984	5315
54.3247	380		54.3247	1326		54.3247	2451		54.3247	3357		54.3247	4349		54.3247	5310
54.351	383		54.351	1322		54.351	2444		54.351	3349		54.351	4349		54.351	5312
54.3772	376		54.3772	1321		54.3772	2444		54.3772	3343		54.3772	4348		54.3772	5309
54.4035	370		54.4035	1326		54.4035	2441		54.4035	3347		54.4035	4346		54.4035	5313
54.4297	362		54.4297	1322		54.4297	2435		54.4297	3345		54.4297	4344		54.4297	5320
54.456	370		54.456	1324		54.456	2435		54.456	3347		54.456	4347		54.456	5323
54.4823	369		54.4823	1319		54.4823	2443		54.4823	3357		54.4823	4355		54.4823	5329
54.5085	373		54.5085	1317		54.5085	2456		54.5085	3362		54.5085	4358		54.5085	5319
54.5348	371		54.5348	1315		54.5348	2452		54.5348	3374		54.5348	4358		54.5348	5316
54.561	376		54.561	1317		54.561	2444		54.561	3370		54.561	4368		54.561	5318
54.5873	359		54.5873	1319		54.5873	2451		54.5873	3365		54.5873	4361		54.5873	5319
54.6136	348		54.6136	1320		54.6136	2448		54.6136	3358		54.6136	4353		54.6136	5324
54.6398	338		54.6398	1328		54.6398	2447		54.6398	3354		54.6398	4347		54.6398	5326
54.6661	340		54.6661	1330		54.6661	2446		54.6661	3358		54.6661	4347		54.6661	5328
54.6923	337		54.6923	1322		54.6923	2446		54.6923	3361		54.6923	4345		54.6923	5324
54.7186	337		54.7186	1311		54.7186	2442		54.7186	3374		54.7186	4344		54.7186	5319
54.7449	343		54.7449	1301		54.7449	2428		54.7449	3380		54.7449	4349		54.7449	5320
54.7711	353		54.7711	1297		54.7711	2415		54.7711	3370		54.7711	4357		54.7711	5323
54.7974	356		54.7974	1299		54.7974	2421		54.7974	3365		54.7974	4349		54.7974	5330
54.8237	363		54.8237	1306		54.8237	2427		54.8237	3358		54.8237	4341		54.8237	5332
54.8499	369		54.8499	1322		54.8499	2441		54.8499	3358		54.8499	4346		54.8499	5332
54.8762	373		54.8762	1329		54.8762	2448		54.8762	3363		54.8762	4337		54.8762	5325
54.9024	368		54.9024	1338		54.9024	2454		54.9024	3364		54.9024	4331		54.9024	5313
54.9287	365		54.9287	1332		54.9287	2458		54.9287	3369		54.9287	4326		54.9287	5308
54.9549	359		54.9549	1332		54.9549	2454		54.9549	3367		54.9549	4325		54.9549	5309
54.9812	354		54.9812	1322		54.9812	2455		54.9812	3359		54.9812	4322		54.9812	5309
55.0075	343		55.0075	1315		55.0075	2455		55.0075	3362		55.0075	4317		55.0075	5317
55.0337	338		55.0337	1313		55.0337	2454		55.0337	3367		55.0337	4320		55.0337	5323
55.06	350		55.06	1313		55.06	2448		55.06	3369		55.06	4335		55.06	5326
55.0862	358		55.0862	1316		55.0862	2447		55.0862	3374		55.0862	4343		55.0862	5318
55.1125	358		55.1125	1316		55.1125	2457		55.1125	3379		55.1125	4350		55.1125	5322
55.1388	364		55.1388	1307		55.1388	2460		55.1388	3379		55.1388	4353		55.1388	5321
55.165	365		55.165	1313		55.165	2460		55.165	3370		55.165	4362		55.165	5319
55.1913	365		55.1913	1311		55.1913	2469		55.1913	3359		55.1913	4359		55.1913	5315
55.2176	358		55.2176	1317		55.2176	2467		55.2176	3349		55.2176	4354		55.2176	5321
55.2438	359		55.2438	1327		55.2438	2453		55.2438	3350		55.2438	4348		55.2438	5329
55.2701	367		55.2701	1325		55.2701	2448		55.2701	3353		55.2701	4344		55.2701	5330
55.2963	371		55.2963	1323		55.2963	2449		55.2963	3362		55.2963	4343		55.2963	5333
55.3226	361		55.3226	1321		55.3226	2452		55.3226	3370		55.3226	4340		55.3226	5344
55.3489	365		55.3489	1318		55.3489	2455		55.3489	3371		55.3489	4346		55.3489	5339
55.3751	371		55.3751	1321		55.3751	2454		55.3751	3368		55.3751	4358		55.3751	5332
55.4014	365		55.4014	1324		55.4014	2450		55.4014	3368		55.4014	4356		55.4014	5334
55.4276	359		55.4276	1331		55.4276	2441		55.4276	3349		55.4276	4357		55.4276	5329
55.4539	359		55.4539	1332		55.4539	2429		55.4539	3343		55.4539	4350		55.4539	5325
55.4802	361		55.4802	1336		55.4802	2430		55.4802	3348		55.4802	4341		55.4802	5312
55.5064	362		55.5064	1337		55.5064	2431		55.5064	3352		55.5064	4331		55.5064	5312
55.5327	355		55.5327	1331		55.5327	2429		55.5327	3358		55.5327	4329		55.5327	5315
55.5589	360		55.5589	1334		55.5589	2430		55.5589	3364		55.5589	4333		55.5589	5314
55.5852	365		55.5852	1320		55.5852	2426		55.5852	3368		55.5852	4338		55.5852	5315
55.6115	367		55.6115	1312		55.6115	2428		55.6115	3376		55.6115	4335		55.6115	5319
55.6377	365		55.6377	1311		55.6377	2437		55.6377	3374		55.6377	4345		55.6377	5317
55.664	362		55.664	1313		55.664	2443		55.664	3374		55.664	4350		55.664	5323
55.6902	360		55.6902	1322		55.6902	2452		55.6902	3376		55.6902	4353		55.6902	5312
55.7165	355		55.7165	1317		55.7165	2466		55.7165	3380		55.7165	4347		55.7165	5316
55.7428	351		55.7428	1320		55.7428	2468		55.7428	3379		55.7428	4349		55.7428	5320
55.769	353		55.769	1325		55.769	2478		55.769	3370		55.769	4347		55.769	5319
55.7953	357		55.7953	1316		55.7953	2469		55.7953	3358		55.7953	4345		55.7953	5320
55.8216	357		55.8216	1319		55.8216	2464		55.8216	3356		55.8216	4340		55.8216	5317
55.8478	352		55.8478	1318		55.8478	2466		55.8478	3353		55.8478	4349		55.8478	5317
55.8741	348		55.8741	1327		55.8741	2458		55.8741	3350		55.8741	4353		55.8741	5325
55.9003	347		55.9003	1331		55.9003	2452		55.9003	3354		55.9003	4364		55.9003	5317
55.9266	350		55.9266	1329		55.9266	2442		55.9266	3365		55.9266	4359		55.9266	5322
55.9528	349		55.9528	1333		55.9528	2442		55.9528	3369		55.9528	4356		55.9528	5320
55.9791	355		55.9791	1324		55.9791	2451		55.9791	3368		55.9791	4354		55.9791	5319
56.0054	353		56.0054	1319		56.0054	2437		56.0054	3363		56.0054	4357		56.0054	5325
56.0316	345		56.0316	1314		56.0316	2429		56.0316	3367		56.0316	4353		56.0316	5331
56.0579	349		56.0579	1314		56.0579	2434		56.0579	3363		56.0579	4359		56.0579	5323
56.0842	352		56.0842	1313		56.0842	2434		56.0842	3363		56.0842	4354		56.0842	5328
56.1104	359		56.1104	1318		56.1104	2433		56.1104	3359		56.1104	4360		56.1104	5322
56.1367	364		56.1367	1325		56.1367	2440		56.1367	3361		56.1367	4354		56.1367	5315
56.1629	362		56.1629	1331		56.1629	2460		56.1629	3361		56.1629	4350		56.1629	5308
56.1892	369		56.1892	1330		56.1892	2464		56.1892	3354		56.1892	4353		56.1892	5306
56.2155	364		56.2155	1331		56.2155	2458		56.2155	3347		56.2155	4358		56.2155	5312
56.2417	362		56.2417	1328		56.2417	2452		56.2417	3348		56.2417	4356		56.2417	5319
56.268	361		56.268	1333		56.268	2453		56.268	3347		56.268	4351		56.268	5323
56.2942	359		56.2942	1315		56.2942	2453		56.2942	3348		56.2942	4339		56.2942	5327
56.3205	365		56.3205	1317		56.3205	2444		56.3205	3353		56.3205	4337		56.3205	5329
56.3468	360		56.3468	1319		56.3468	2453		56.3468	3361		56.3468	4335		56.3468	5326
56.373	356		56.373	1319		56.373	2451		56.373	3360		56.373	4332		56.373	5323
56.3993	361		56.3993	1323		56.3993	2448		56.3993	3359		56.3993	4338		56.3993	5315
56.4255	359		56.4255	1326		56.4255	2444		56.4255	3359		56.4255	4336		56.4255	5320
56.4518	354		56.4518	1327		56.4518	2439		56.4518	3363		56.4518	4341		56.4518	5330
56.4781	349		56.4781	1329		56.4781	2441		56.4781	3364		56.4781	4348		56.4781	5340
56.5043	350		56.5043	1319		56.5043	2444		56.5043	3360		56.5043	4351		56.5043	5335
56.5306	351		56.5306	1318		56.5306	2444		56.5306	3359		56.5306	4358		56.5306	5333
56.5568	349		56.5568	1323		56.5568	2455		56.5568	3356		56.5568	4357		56.5568	5332
56.5831	345		56.5831	1320		56.5831	2462		56.5831	3353		56.5831	4357		56.5831	5323
56.6094	349		56.6094	1326		56.6094	2461		56.6094	3361		56.6094	4360		56.6094	5316
56.6356	360		56.6356	1324		56.6356	2458		56.6356	3364		56.6356	4342		56.6356	5319
56.6619	361		56.6619	1327		56.6619	2453		56.6619	3371		56.6619	4341		56.6619	5323
56.6882	370		56.6882	1327		56.6882	2446		56.6882	3370		56.6882	4345		56.6882	5328
56.7144	375		56.7144	1323		56.7144	2444		56.7144	3372		56.7144	4350		56.7144	5318
56.7407	371		56.7407	1325		56.7407	2443		56.7407	3367		56.7407	4352		56.7407	5313
56.7669	364		56.7669	1331		56.7669	2444		56.7669	3363		56.7669	4354		56.7669	5322
56.7932	354		56.7932	1328		56.7932	2445		56.7932	3359		56.7932	4356		56.7932	5321
56.8195	359		56.8195	1329		56.8195	2439		56.8195	3364		56.8195	4362		56.8195	5324
56.8457	371		56.8457	1325		56.8457	2442		56.8457	3363		56.8457	4358		56.8457	5330
56.872	363		56.872	1330		56.872	2443		56.872	3367		56.872	4355		56.872	5329
56.8982	369		56.8982	1321		56.8982	2444		56.8982	3366		56.8982	4356		56.8982	5325
56.9245	366		56.9245	1323		56.9245	2442		56.9245	3373		56.9245	4361		56.9245	5312
56.9508	352		56.9508	1329		56.9508	2434		56.9508	3374		56.9508	4359		56.9508	5311
56.977	341		56.977	1326		56.977	2431		56.977	3377		56.977	4353		56.977	5310
57.0033	337		57.0033	1320		57.0033	2437		57.0033	3366		57.0033	4350		57.0033	5306
57.0295	343		57.0295	1326		57.0295	2446		57.0295	3368		57.0295	4350		57.0295	5304
57.0558	351		57.0558	1333		57.0558	2445		57.0558	3370		57.0558	4344		57.0558	5305
57.0821	349		57.0821	1330		57.0821	2458		57.0821	3362		57.0821	4335		57.0821	5296
57.1083	354		57.1083	1326		57.1083	2460		57.1083	3360		57.1083	4339		57.1083	5295
57.1346	348		57.1346	1325		57.1346	2461		57.1346	3360		57.1346	4339		57.1346	5304
57.1608	337		57.1608	1328		57.1608	2456		57.1608	3359		57.1608	4342		57.1608	5315
57.1871	340		57.1871	1324		57.1871	2455		57.1871	3358		57.1871	4338		57.1871	5323
57.2134	346		57.2134	1324		57.2134	2462		57.2134	3359		57.2134	4338		57.2134	5333
57.2396	349		57.2396	1326		57.2396	2456		57.2396	3357		57.2396	4340		57.2396	5330
57.2659	361		57.2659	1332		57.2659	2449		57.2659	3352		57.2659	4342		57.2659	5323
57.2921	364		57.2921	1332		57.2921	2456		57.2921	3346		57.2921	4346		57.2921	5311
57.3184	365		57.3184	1337		57.3184	2458		57.3184	3345		57.3184	4358		57.3184	5312
57.3447	366		57.3447	1328		57.3447	2467		57.3447	3342		57.3447	4366		57.3447	5317
57.3709	368		57.3709	1333		57.3709	2476		57.3709	3349		57.3709	4379		57.3709	5311
57.3972	376		57.3972	1329		57.3972	2484		57.3972	3356		57.3972	4373		57.3972	5321
57.4235	387		57.4235	1328		57.4235	2484		57.4235	3370		57.4235	4363		57.4235	5334
57.4497	383		57.4497	1317		57.4497	2481		57.4497	3370		57.4497	4361		57.4497	5334
57.476	378		57.476	1317		57.476	2468		57.476	3366		57.476	4358		57.476	5329
57.5022	365		57.5022	1316		57.5022	2458		57.5022	3369		57.5022	4353		57.5022	5326
57.5285	355		57.5285	1328		57.5285	2454		57.5285	3370		57.5285	4348		57.5285	5324
57.5547	350		57.5547	1333		57.5547	2439		57.5547	3372		57.5547	4346		57.5547	5323
57.581	350		57.581	1342		57.581	2436		57.581	3374		57.581	4346		57.581	5314
57.6073	356		57.6073	1337		57.6073	2441		57.6073	3372		57.6073	4338		57.6073	5316
57.6335	372		57.6335	1338		57.6335	2444		57.6335	3371		57.6335	4342		57.6335	5317
57.6598	379		57.6598	1336		57.6598	2463		57.6598	3367		57.6598	4357		57.6598	5310
57.6861	372		57.6861	1341		57.6861	2466		57.6861	3359		57.6861	4365		57.6861	5303
57.7123	375		57.7123	1337		57.7123	2474		57.7123	3357		57.7123	4367		57.7123	5312
57.7386	372		57.7386	1349		57.7386	2474		57.7386	3356		57.7386	4362		57.7386	5311
57.7648	364		57.7648	1349		57.7648	2469		57.7648	3357		57.7648	4353		57.7648	5319
57.7911	360		57.7911	1341		57.7911	2465		57.7911	3357		57.7911	4352		57.7911	5324
57.8173	363		57.8173	1337		57.8173	2461		57.8173	3363		57.8173	4347		57.8173	5326
57.8436	367		57.8436	1337		57.8436	2461		57.8436	3362		57.8436	4354		57.8436	5334
57.8699	361		57.8699	1338		57.8699	2468		57.8699	3372		57.8699	4360		57.8699	5327
57.8961	362		57.8961	1345		57.8961	2465		57.8961	3380		57.8961	4358		57.8961	5317
57.9224	383		57.9224	1341		57.9224	2466		57.9224	3381		57.9224	4360		57.9224	5313
57.9487	393		57.9487	1348		57.9487	2468		57.9487	3376		57.9487	4358		57.9487	5299
57.9749	395		57.9749	1351		57.9749	2475		57.9749	3379		57.9749	4353		57.9749	5295
58.0012	404		58.0012	1354		58.0012	2478		58.0012	3372		58.0012	4353		58.0012	5306
58.0274	415		58.0274	1371		58.0274	2475		58.0274	3370		58.0274	4355		58.0274	5316
58.0537	422		58.0537	1375		58.0537	2481		58.0537	3361		58.0537	4363		58.0537	5330
58.08	437		58.08	1381		58.08	2482		58.08	3366		58.08	4369		58.08	5330
58.1062	481		58.1062	1395		58.1062	2480		58.1062	3378		58.1062	4364		58.1062	5326
58.1325	540		58.1325	1395		58.1325	2481		58.1325	3374		58.1325	4360		58.1325	5320
58.1587	603		58.1587	1396		58.1587	2477		58.1587	3366		58.1587	4363		58.1587	5317
58.185	668		58.185	1416		58.185	2475		58.185	3350		58.185	4354		58.185	5323
58.2113	731		58.2113	1445		58.2113	2471		58.2113	3347		58.2113	4351		58.2113	5334
58.2375	770		58.2375	1492		58.2375	2472		58.2375	3356		58.2375	4354		58.2375	5335
58.2638	792		58.2638	1538		58.2638	2467		58.2638	3358		58.2638	4361		58.2638	5332
58.29	785		58.29	1596		58.29	2472		58.29	3363		58.29	4374		58.29	5329
58.3163	767		58.3163	1658		58.3163	2478		58.3163	3378		58.3163	4369		58.3163	5322
58.3426	743		58.3426	1701		58.3426	2494		58.3426	3385		58.3426	4368		58.3426	5316
58.3688	712		58.3688	1724		58.3688	2509		58.3688	3375		58.3688	4366		58.3688	5314
58.3951	684		58.3951	1736		58.3951	2512		58.3951	3359		58.3951	4361		58.3951	5318
58.4213	653		58.4213	1722		58.4213	2516		58.4213	3365		58.4213	4365		58.4213	5311
58.4476	610		58.4476	1696		58.4476	2515		58.4476	3361		58.4476	4350		58.4476	5315
58.4739	576		58.4739	1652		58.4739	2506		58.4739	3349		58.4739	4354		58.4739	5322
58.5001	541		58.5001	1615		58.5001	2501		58.5001	3341		58.5001	4358		58.5001	5329
58.5264	512		58.5264	1587		58.5264	2502		58.5264	3345		58.5264	4356		58.5264	5335
58.5526	487		58.5526	1567		58.5526	2517		58.5526	3353		58.5526	4356		58.5526	5338
58.5789	457		58.5789	1535		58.5789	2514		58.5789	3349		58.5789	4348		58.5789	5334
58.6052	432		58.6052	1500		58.6052	2510		58.6052	3354		58.6052	4353		58.6052	5329
58.6314	405		58.6314	1464		58.6314	2510		58.6314	3356		58.6314	4357		58.6314	5314
58.6577	380		58.6577	1431		58.6577	2492		58.6577	3348		58.6577	4345		58.6577	5316
58.684	375		58.684	1395		58.684	2485		58.684	3345		58.684	4350		58.684	5314
58.7102	375		58.7102	1374		58.7102	2480		58.7102	3358		58.7102	4346		58.7102	5309
58.7365	374		58.7365	1361		58.7365	2479		58.7365	3361		58.7365	4344		58.7365	5311
58.7627	376		58.7627	1357		58.7627	2489		58.7627	3366		58.7627	4350		58.7627	5313
58.789	371		58.789	1343		58.789	2487		58.789	3364		58.789	4354		58.789	5316
58.8152	369		58.8152	1334		58.8152	2495		58.8152	3365		58.8152	4354		58.8152	5321
58.8415	356		58.8415	1328		58.8415	2494		58.8415	3365		58.8415	4355		58.8415	5325
58.8678	357		58.8678	1335		58.8678	2494		58.8678	3357		58.8678	4349		58.8678	5322
58.894	361		58.894	1333		58.894	2491		58.894	3360		58.894	4343		58.894	5325
58.9203	364		58.9203	1330		58.9203	2492		58.9203	3367		58.9203	4335		58.9203	5321
58.9466	364		58.9466	1326		58.9466	2480		58.9466	3369		58.9466	4332		58.9466	5315
58.9728	371		58.9728	1322		58.9728	2481		58.9728	3374		58.9728	4339		58.9728	5315
58.9991	370		58.9991	1322		58.9991	2478		58.9991	3378		58.9991	4346		58.9991	5317
59.0253	369		59.0253	1322		59.0253	2489		59.0253	3377		59.0253	4337		59.0253	5319
59.0516	367		59.0516	1324		59.0516	2488		59.0516	3377		59.0516	4342		59.0516	5315
59.0779	367		59.0779	1327		59.0779	2486		59.0779	3374		59.0779	4345		59.0779	5306
59.1041	364		59.1041	1323		59.1041	2475		59.1041	3372		59.1041	4346		59.1041	5312
59.1304	362		59.1304	1322		59.1304	2463		59.1304	3372		59.1304	4354		59.1304	5306
59.1566	356		59.1566	1323		59.1566	2451		59.1566	3376		59.1566	4364		59.1566	5306
59.1829	356		59.1829	1319		59.1829	2445		59.1829	3372		59.1829	4375		59.1829	5318
59.2092	355		59.2092	1328		59.2092	2444		59.2092	3375		59.2092	4377		59.2092	5324
59.2354	355		59.2354	1338		59.2354	2458		59.2354	3371		59.2354	4365		59.2354	5336
59.2617	367		59.2617	1337		59.2617	2458		59.2617	3370		59.2617	4358		59.2617	5336
59.2879	361		59.2879	1335		59.2879	2454		59.2879	3380		59.2879	4353		59.2879	5327
59.3142	363		59.3142	1334		59.3142	2465		59.3142	3383		59.3142	4348		59.3142	5329
59.3405	359		59.3405	1329		59.3405	2470		59.3405	3384		59.3405	4353		59.3405	5319
59.3667	354		59.3667	1330		59.3667	2472		59.3667	3377		59.3667	4351		59.3667	5316
59.393	353		59.393	1321		59.393	2475		59.393	3371		59.393	4353		59.393	5324
59.4192	353		59.4192	1326		59.4192	2468		59.4192	3365		59.4192	4350		59.4192	5324
59.4455	353		59.4455	1330		59.4455	2466		59.4455	3361		59.4455	4355		59.4455	5333
59.4718	356		59.4718	1324		59.4718	2459		59.4718	3361		59.4718	4350		59.4718	5332
59.498	352		59.498	1329		59.498	2442		59.498	3355		59.498	4354		59.498	5334
59.5243	352		59.5243	1324		59.5243	2445		59.5243	3348		59.5243	4361		59.5243	5340
59.5506	349		59.5506	1325		59.5506	2457		59.5506	3344		59.5506	4368		59.5506	5332
59.5768	350		59.5768	1321		59.5768	2455		59.5768	3345		59.5768	4359		59.5768	5332
59.6031	351		59.6031	1317		59.6031	2461		59.6031	3357		59.6031	4355		59.6031	5335
59.6293	356		59.6293	1321		59.6293	2456		59.6293	3357		59.6293	4351		59.6293	5331
59.6556	354		59.6556	1327		59.6556	2458		59.6556	3356		59.6556	4351		59.6556	5326
59.6818	350		59.6818	1326		59.6818	2458		59.6818	3360		59.6818	4356		59.6818	5323
59.7081	355		59.7081	1329		59.7081	2440		59.7081	3351		59.7081	4355		59.7081	5324
59.7344	360		59.7344	1312		59.7344	2442		59.7344	3355		59.7344	4358		59.7344	5312
59.7606	363		59.7606	1317		59.7606	2450		59.7606	3356		59.7606	4360		59.7606	5305
59.7869	365		59.7869	1315		59.7869	2455		59.7869	3361		59.7869	4360		59.7869	5306
59.8132	365		59.8132	1314		59.8132	2461		59.8132	3372		59.8132	4360		59.8132	5311
59.8394	360		59.8394	1322		59.8394	2469		59.8394	3373		59.8394	4358		59.8394	5318
59.8657	357		59.8657	1327		59.8657	2470		59.8657	3374		59.8657	4351		59.8657	5320
59.8919	355		59.8919	1332		59.8919	2474		59.8919	3382		59.8919	4360		59.8919	5329
59.9182	359		59.9182	1332		59.9182	2461		59.9182	3378		59.9182	4350		59.9182	5328
59.9445	355		59.9445	1325		59.9445	2463		59.9445	3379		59.9445	4348		59.9445	5323
59.9707	355		59.9707	1329		59.9707	2452		59.9707	3377		59.9707	4347		59.9707	5322
59.997	353		59.997	1331		59.997	2450		59.997	3373		59.997	4352		59.997	5320
60.0232	354		60.0232	1327		60.0232	2435		60.0232	3371		60.0232	4356		60.0232	5319
60.0495	353		60.0495	1327		60.0495	2445		60.0495	3372		60.0495	4357		60.0495	5320
60.0758	360		60.0758	1323		60.0758	2435		60.0758	3374		60.0758	4354		60.0758	5316
60.102	358		60.102	1330		60.102	2444		60.102	3379		60.102	4360		60.102	5318
60.1283	354		60.1283	1334		60.1283	2450		60.1283	3375		60.1283	4355		60.1283	5311
60.1545	347		60.1545	1328		60.1545	2461		60.1545	3371		60.1545	4354		60.1545	5317
60.1808	351		60.1808	1332		60.1808	2460		60.1808	3372		60.1808	4352		60.1808	5320
60.2071	349		60.2071	1331		60.2071	2458		60.2071	3371		60.2071	4346		60.2071	5322
60.2333	352		60.2333	1328		60.2333	2459		60.2333	3372		60.2333	4352		60.2333	5316
60.2596	353		60.2596	1328		60.2596	2466		60.2596	3377		60.2596	4356		60.2596	5318
60.2859	359		60.2859	1319		60.2859	2458		60.2859	3380		60.2859	4360		60.2859	5314
60.3121	354		60.3121	1321		60.3121	2456		60.3121	3383		60.3121	4364		60.3121	5305
60.3384	356		60.3384	1322		60.3384	2455		60.3384	3375		60.3384	4363		60.3384	5301
60.3646	349		60.3646	1312		60.3646	2450		60.3646	3353		60.3646	4364		60.3646	5312
60.3909	355		60.3909	1323		60.3909	2453		60.3909	3356		60.3909	4358		60.3909	5318
60.4171	351		60.4171	1328		60.4171	2453		60.4171	3360		60.4171	4357		60.4171	5326
60.4434	351		60.4434	1329		60.4434	2453		60.4434	3365		60.4434	4368		60.4434	5322
60.4697	349		60.4697	1335		60.4697	2446		60.4697	3373		60.4697	4373		60.4697	5326
60.4959	353		60.4959	1334		60.4959	2451		60.4959	3368		60.4959	4377		60.4959	5326
60.5222	339		60.5222	1333		60.5222	2453		60.5222	3367		60.5222	4379		60.5222	5318
60.5485	335		60.5485	1331		60.5485	2455		60.5485	3355		60.5485	4375		60.5485	5314
60.5747	331		60.5747	1322		60.5747	2454		60.5747	3337		60.5747	4364		60.5747	5319
60.601	338		60.601	1322		60.601	2464		60.601	3355		60.601	4355		60.601	5319
60.6272	338		60.6272	1321		60.6272	2466		60.6272	3356		60.6272	4346		60.6272	5322
60.6535	345		60.6535	1318		60.6535	2456		60.6535	3360		60.6535	4350		60.6535	5319
60.6798	348		60.6798	1323		60.6798	2448		60.6798	3370		60.6798	4352		60.6798	5322
60.706	350		60.706	1328		60.706	2454		60.706	3368		60.706	4362		60.706	5324
60.7323	341		60.7323	1328		60.7323	2455		60.7323	3370		60.7323	4376		60.7323	5332
60.7585	341		60.7585	1327		60.7585	2463		60.7585	3371		60.7585	4380		60.7585	5332
60.7848	352		60.7848	1319		60.7848	2460		60.7848	3363		60.7848	4380		60.7848	5328
60.8111	358		60.8111	1312		60.8111	2463		60.8111	3372		60.8111	4383		60.8111	5332
60.8373	359		60.8373	1315		60.8373	2470		60.8373	3368		60.8373	4369		60.8373	5327
60.8636	358		60.8636	1320		60.8636	2468		60.8636	3376		60.8636	4372		60.8636	5322
60.8898	355		60.8898	1323		60.8898	2472		60.8898	3381		60.8898	4370		60.8898	5328
60.9161	350		60.9161	1330		60.9161	2475		60.9161	3376		60.9161	4373		60.9161	5329
60.9424	345		60.9424	1333		60.9424	2467		60.9424	3372		60.9424	4372		60.9424	5332
60.9686	350		60.9686	1334		60.9686	2469		60.9686	3374		60.9686	4374		60.9686	5329
60.9949	354		60.9949	1333		60.9949	2460		60.9949	3364		60.9949	4379		60.9949	5320
61.0211	351		61.0211	1320		61.0211	2455		61.0211	3356		61.0211	4379		61.0211	5325
61.0474	347		61.0474	1323		61.0474	2459		61.0474	3354		61.0474	4363		61.0474	5312
61.0737	346		61.0737	1326		61.0737	2461		61.0737	3359		61.0737	4359		61.0737	5310
61.0999	348		61.0999	1321		61.0999	2466		61.0999	3357		61.0999	4350		61.0999	5312
61.1262	348		61.1262	1320		61.1262	2463		61.1262	3353		61.1262	4348		61.1262	5311
61.1525	352		61.1525	1320		61.1525	2453		61.1525	3359		61.1525	4341		61.1525	5315
61.1787	366		61.1787	1326		61.1787	2460		61.1787	3367		61.1787	4345		61.1787	5318
61.205	369		61.205	1333		61.205	2462		61.205	3366		61.205	4349		61.205	5322
61.2312	367		61.2312	1325		61.2312	2464		61.2312	3357		61.2312	4354		61.2312	5332
61.2575	376		61.2575	1329		61.2575	2463		61.2575	3358		61.2575	4365		61.2575	5330
61.2837	371		61.2837	1328		61.2837	2454		61.2837	3358		61.2837	4367		61.2837	5326
61.31	362		61.31	1323		61.31	2456		61.31	3367		61.31	4366		61.31	5317
61.3363	354		61.3363	1323		61.3363	2449		61.3363	3362		61.3363	4367		61.3363	5314
61.3625	351		61.3625	1328		61.3625	2442		61.3625	3372		61.3625	4363		61.3625	5316
61.3888	350		61.3888	1329		61.3888	2460		61.3888	3373		61.3888	4354		61.3888	5315
61.4151	353		61.4151	1331		61.4151	2467		61.4151	3372		61.4151	4341		61.4151	5317
61.4413	359		61.4413	1337		61.4413	2477		61.4413	3363		61.4413	4345		61.4413	5326
61.4676	362		61.4676	1337		61.4676	2473		61.4676	3359		61.4676	4354		61.4676	5322
61.4938	353		61.4938	1333		61.4938	2469		61.4938	3350		61.4938	4359		61.4938	5321
61.5201	352		61.5201	1336		61.5201	2468		61.5201	3351		61.5201	4365		61.5201	5315
61.5463	355		61.5463	1331		61.5463	2463		61.5463	3343		61.5463	4366		61.5463	5317
61.5726	363		61.5726	1324		61.5726	2462		61.5726	3352		61.5726	4367		61.5726	5319
61.5989	360		61.5989	1325		61.5989	2466		61.5989	3346		61.5989	4357		61.5989	5313
61.6251	362		61.6251	1325		61.6251	2460		61.6251	3344		61.6251	4342		61.6251	5306
61.6514	367		61.6514	1322		61.6514	2454		61.6514	3345		61.6514	4345		61.6514	5305
61.6777	358		61.6777	1322		61.6777	2450		61.6777	3351		61.6777	4342		61.6777	5300
61.7039	359		61.7039	1321		61.7039	2451		61.7039	3356		61.7039	4350		61.7039	5308
61.7302	358		61.7302	1319		61.7302	2438		61.7302	3350		61.7302	4350		61.7302	5317
61.7564	357		61.7564	1312		61.7564	2444		61.7564	3354		61.7564	4347		61.7564	5322
61.7827	358		61.7827	1320		61.7827	2447		61.7827	3356		61.7827	4345		61.7827	5327
61.809	347		61.809	1332		61.809	2453		61.809	3347		61.809	4344		61.809	5325
61.8352	345		61.8352	1337		61.8352	2443		61.8352	3345		61.8352	4346		61.8352	5318
61.8615	344		61.8615	1339		61.8615	2439		61.8615	3341		61.8615	4355		61.8615	5310
61.8877	339		61.8877	1341		61.8877	2446		61.8877	3342		61.8877	4357		61.8877	5307
61.914	342		61.914	1337		61.914	2455		61.914	3345		61.914	4362		61.914	5316
61.9403	343		61.9403	1323		61.9403	2446		61.9403	3342		61.9403	4357		61.9403	5314
61.9665	346		61.9665	1323		61.9665	2453		61.9665	3349		61.9665	4349		61.9665	5309
61.9928	356		61.9928	1323		61.9928	2456		61.9928	3354		61.9928	4352		61.9928	5309
62.019	362		62.019	1318		62.019	2461		62.019	3359		62.019	4354		62.019	5304
62.0453	379		62.0453	1325		62.0453	2451		62.0453	3359		62.0453	4357		62.0453	5296
62.0716	384		62.0716	1331		62.0716	2449		62.0716	3356		62.0716	4350		62.0716	5294
62.0978	398		62.0978	1338		62.0978	2452		62.0978	3353		62.0978	4346		62.0978	5298
62.1241	396		62.1241	1343		62.1241	2462		62.1241	3350		62.1241	4350		62.1241	5313
62.1503	393		62.1503	1340		62.1503	2468		62.1503	3355		62.1503	4348		62.1503	5315
62.1766	384		62.1766	1345		62.1766	2472		62.1766	3356		62.1766	4345		62.1766	5322
62.2029	386		62.2029	1349		62.2029	2472		62.2029	3362		62.2029	4367		62.2029	5323
62.2291	374		62.2291	1357		62.2291	2467		62.2291	3363		62.2291	4364		62.2291	5327
62.2554	375		62.2554	1365		62.2554	2462		62.2554	3352		62.2554	4361		62.2554	5329
62.2816	373		62.2816	1366		62.2816	2467		62.2816	3350		62.2816	4349		62.2816	5325
62.3079	375		62.3079	1369		62.3079	2464		62.3079	3343		62.3079	4349		62.3079	5327
62.3342	362		62.3342	1365		62.3342	2470		62.3342	3342		62.3342	4352		62.3342	5329
62.3604	359		62.3604	1357		62.3604	2470		62.3604	3344		62.3604	4357		62.3604	5326
62.3867	364		62.3867	1347		62.3867	2456		62.3867	3343		62.3867	4359		62.3867	5325
62.413	371		62.413	1353		62.413	2453		62.413	3344		62.413	4371		62.413	5321
62.4392	363		62.4392	1354		62.4392	2444		62.4392	3351		62.4392	4368		62.4392	5323
62.4655	362		62.4655	1356		62.4655	2445		62.4655	3351		62.4655	4371		62.4655	5317
62.4917	369		62.4917	1356		62.4917	2459		62.4917	3357		62.4917	4375		62.4917	5311
62.518	363		62.518	1352		62.518	2467		62.518	3356		62.518	4381		62.518	5318
62.5442	354		62.5442	1355		62.5442	2477		62.5442	3359		62.5442	4385		62.5442	5317
62.5705	350		62.5705	1352		62.5705	2480		62.5705	3355		62.5705	4385		62.5705	5318
62.5968	357		62.5968	1341		62.5968	2475		62.5968	3349		62.5968	4378		62.5968	5320
62.623	353		62.623	1337		62.623	2471		62.623	3346		62.623	4374		62.623	5320
62.6493	353		62.6493	1328		62.6493	2462		62.6493	3357		62.6493	4362		62.6493	5313
62.6756	348		62.6756	1316		62.6756	2450		62.6756	3359		62.6756	4349		62.6756	5309
62.7018	363		62.7018	1319		62.7018	2450		62.7018	3364		62.7018	4338		62.7018	5308
62.7281	361		62.7281	1320		62.7281	2450		62.7281	3360		62.7281	4336		62.7281	5310
62.7543	354		62.7543	1327		62.7543	2445		62.7543	3350		62.7543	4332		62.7543	5317
62.7806	341		62.7806	1334		62.7806	2442		62.7806	3345		62.7806	4339		62.7806	5318
62.8069	337		62.8069	1329		62.8069	2441		62.8069	3347		62.8069	4343		62.8069	5320
62.8331	339		62.8331	1331		62.8331	2446		62.8331	3350		62.8331	4352		62.8331	5325
62.8594	345		62.8594	1329		62.8594	2457		62.8594	3358		62.8594	4350		62.8594	5319
62.8856	344		62.8856	1330		62.8856	2462		62.8856	3367		62.8856	4346		62.8856	5320
62.9119	352		62.9119	1337		62.9119	2462		62.9119	3381		62.9119	4341		62.9119	5325
62.9382	356		62.9382	1332		62.9382	2455		62.9382	3383		62.9382	4338		62.9382	5317
62.9644	354		62.9644	1322		62.9644	2443		62.9644	3375		62.9644	4333		62.9644	5316
62.9907	353		62.9907	1326		62.9907	2428		62.9907	3372		62.9907	4350		62.9907	5300
63.0169	358		63.0169	1319		63.0169	2436		63.0169	3372		63.0169	4352		63.0169	5295
63.0432	359		63.0432	1322		63.0432	2442		63.0432	3372		63.0432	4356		63.0432	5295
63.0695	364		63.0695	1323		63.0695	2454		63.0695	3365		63.0695	4356		63.0695	5298
63.0957	359		63.0957	1330		63.0957	2467		63.0957	3361		63.0957	4356		63.0957	5308
63.122	358		63.122	1328		63.122	2464		63.122	3356		63.122	4353		63.122	5323
63.1482	358		63.1482	1319		63.1482	2476		63.1482	3353		63.1482	4355		63.1482	5325
63.1745	351		63.1745	1312		63.1745	2478		63.1745	3350		63.1745	4360		63.1745	5329
63.2008	355		63.2008	1314		63.2008	2470		63.2008	3350		63.2008	4374		63.2008	5319
63.227	349		63.227	1313		63.227	2478		63.227	3353		63.227	4377		63.227	5323
63.2533	337		63.2533	1316		63.2533	2472		63.2533	3360		63.2533	4377		63.2533	5323
63.2796	336		63.2796	1314		63.2796	2466		63.2796	3355		63.2796	4371		63.2796	5330
63.3058	333		63.3058	1320		63.3058	2467		63.3058	3350		63.3058	4370		63.3058	5328
63.3321	341		63.3321	1326		63.3321	2459		63.3321	3349		63.3321	4355		63.3321	5332
63.3583	338		63.3583	1324		63.3583	2466		63.3583	3348		63.3583	4351		63.3583	5319
63.3846	339		63.3846	1328		63.3846	2459		63.3846	3340		63.3846	4348		63.3846	5326
63.4109	339		63.4109	1325		63.4109	2449		63.4109	3345		63.4109	4345		63.4109	5319
63.4371	343		63.4371	1324		63.4371	2449		63.4371	3348		63.4371	4345		63.4371	5316
63.4634	349		63.4634	1323		63.4634	2453		63.4634	3349		63.4634	4348		63.4634	5313
63.4896	349		63.4896	1315		63.4896	2455		63.4896	3352		63.4896	4345		63.4896	5314
63.5159	346		63.5159	1323		63.5159	2458		63.5159	3356		63.5159	4349		63.5159	5311
63.5422	350		63.5422	1327		63.5422	2459		63.5422	3357		63.5422	4341		63.5422	5317
63.5684	356		63.5684	1324		63.5684	2452		63.5684	3354		63.5684	4343		63.5684	5305
63.5947	368		63.5947	1332		63.5947	2454		63.5947	3353		63.5947	4339		63.5947	5314
63.6209	365		63.6209	1332		63.6209	2450		63.6209	3358		63.6209	4337		63.6209	5304
63.6472	380		63.6472	1330		63.6472	2450		63.6472	3365		63.6472	4336		63.6472	5308
63.6735	378		63.6735	1327		63.6735	2451		63.6735	3372		63.6735	4344		63.6735	5308
63.6997	367		63.6997	1319		63.6997	2453		63.6997	3377		63.6997	4350		63.6997	5306
63.726	353		63.726	1323		63.726	2445		63.726	3382		63.726	4359		63.726	5311
63.7522	341		63.7522	1328		63.7522	2453		63.7522	3380		63.7522	4357		63.7522	5321
63.7785	334		63.7785	1326		63.7785	2456		63.7785	3373		63.7785	4365		63.7785	5321
63.8048	332		63.8048	1338		63.8048	2474		63.8048	3369		63.8048	4371		63.8048	5312
63.831	326		63.831	1342		63.831	2478		63.831	3354		63.831	4372		63.831	5312
63.8573	332		63.8573	1342		63.8573	2472		63.8573	3357		63.8573	4362		63.8573	5313
63.8835	329		63.8835	1338		63.8835	2464		63.8835	3360		63.8835	4356		63.8835	5312
63.9098	336		63.9098	1330		63.9098	2462		63.9098	3354		63.9098	4347		63.9098	5313
63.9361	340		63.9361	1334		63.9361	2449		63.9361	3351		63.9361	4346		63.9361	5315
63.9623	336		63.9623	1335		63.9623	2445		63.9623	3348		63.9623	4346		63.9623	5319
63.9886	336		63.9886	1331		63.9886	2448		63.9886	3347		63.9886	4352		63.9886	5318
64.0148	344		64.0148	1329		64.0148	2456		64.0148	3343		64.0148	4364		64.0148	5310
64.0411	351		64.0411	1324		64.0411	2461		64.0411	3345		64.0411	4371		64.0411	5313
64.0674	358		64.0674	1319		64.0674	2455		64.0674	3359		64.0674	4365		64.0674	5298
64.0936	355		64.0936	1316		64.0936	2449		64.0936	3372		64.0936	4358		64.0936	5297
64.1199	357		64.1199	1311		64.1199	2460		64.1199	3373		64.1199	4350		64.1199	5291
64.1462	349		64.1462	1317		64.1462	2457		64.1462	3364		64.1462	4349		64.1462	5287
64.1724	341		64.1724	1317		64.1724	2457		64.1724	3360		64.1724	4351		64.1724	5290
64.1987	340		64.1987	1322		64.1987	2460		64.1987	3355		64.1987	4344		64.1987	5298
64.2249	343		64.2249	1318		64.2249	2457		64.2249	3346		64.2249	4349		64.2249	5309
64.2512	349		64.2512	1320		64.2512	2466		64.2512	3346		64.2512	4354		64.2512	5318
64.2775	354		64.2775	1323		64.2775	2455		64.2775	3355		64.2775	4352		64.2775	5315
64.3037	352		64.3037	1323		64.3037	2445		64.3037	3372		64.3037	4344		64.3037	5317
64.33	351		64.33	1323		64.33	2453		64.33	3377		64.33	4339		64.33	5315
64.3562	341		64.3562	1322		64.3562	2448		64.3562	3374		64.3562	4338		64.3562	5310
64.3825	335		64.3825	1315		64.3825	2449		64.3825	3378		64.3825	4339		64.3825	5299
64.4088	336		64.4088	1318		64.4088	2445		64.4088	3366		64.4088	4340		64.4088	5304
64.435	337		64.435	1314		64.435	2448		64.435	3348		64.435	4349		64.435	5307
64.4613	347		64.4613	1321		64.4613	2464		64.4613	3337		64.4613	4350		64.4613	5305
64.4875	347		64.4875	1326		64.4875	2455		64.4875	3333		64.4875	4347		64.4875	5307
64.5138	345		64.5138	1325		64.5138	2460		64.5138	3344		64.5138	4346		64.5138	5301
64.5401	338		64.5401	1329		64.5401	2462		64.5401	3350		64.5401	4347		64.5401	5306
64.5663	329		64.5663	1328		64.5663	2458		64.5663	3354		64.5663	4350		64.5663	5300
64.5926	326		64.5926	1322		64.5926	2452		64.5926	3365		64.5926	4349		64.5926	5292
64.6188	327		64.6188	1323		64.6188	2453		64.6188	3354		64.6188	4351		64.6188	5305
64.6451	335		64.6451	1324		64.6451	2458		64.6451	3351		64.6451	4346		64.6451	5306
64.6714	341		64.6714	1330		64.6714	2456		64.6714	3352		64.6714	4337		64.6714	5303
64.6976	346		64.6976	1336		64.6976	2450		64.6976	3351		64.6976	4332		64.6976	5307
64.7239	345		64.7239	1333		64.7239	2465		64.7239	3358		64.7239	4338		64.7239	5300
64.7501	348		64.7501	1330		64.7501	2465		64.7501	3358		64.7501	4330		64.7501	5305
64.7764	350		64.7764	1328		64.7764	2459		64.7764	3354		64.7764	4330		64.7764	5306
64.8027	348		64.8027	1329		64.8027	2450		64.8027	3359		64.8027	4329		64.8027	5305
64.8289	346		64.8289	1323		64.8289	2449		64.8289	3355		64.8289	4332		64.8289	5310
64.8552	348		64.8552	1326		64.8552	2445		64.8552	3363		64.8552	4329		64.8552	5312
64.8814	337		64.8814	1331		64.8814	2442		64.8814	3362		64.8814	4333		64.8814	5308
64.9077	335		64.9077	1339		64.9077	2444		64.9077	3369		64.9077	4336		64.9077	5307
64.934	337		64.934	1334		64.934	2449		64.934	3371		64.934	4340		64.934	5306
64.9602	342		64.9602	1325		64.9602	2443		64.9602	3369		64.9602	4340		64.9602	5307
64.9865	342		64.9865	1318		64.9865	2445		64.9865	3353		64.9865	4342		64.9865	5301
65.0127	341		65.0127	1315		65.0127	2447		65.0127	3352		65.0127	4344		65.0127	5293
65.039	346		65.039	1301		65.039	2455		65.039	3346		65.039	4346		65.039	5292
65.0653	348		65.0653	1306		65.0653	2459		65.0653	3349		65.0653	4345		65.0653	5293
65.0915	343		65.0915	1308		65.0915	2459		65.0915	3348		65.0915	4343		65.0915	5290
65.1178	347		65.1178	1319		65.1178	2447		65.1178	3352		65.1178	4338		65.1178	5290
65.144	350		65.144	1325		65.144	2445		65.144	3359		65.144	4336		65.144	5285
65.1703	344		65.1703	1329		65.1703	2433		65.1703	3357		65.1703	4341		65.1703	5290
65.1966	340		65.1966	1332		65.1966	2440		65.1966	3351		65.1966	4340		65.1966	5283
65.2228	332		65.2228	1332		65.2228	2443		65.2228	3354		65.2228	4346		65.2228	5289
65.2491	341		65.2491	1323		65.2491	2444		65.2491	3356		65.2491	4351		65.2491	5298
65.2754	344		65.2754	1322		65.2754	2445		65.2754	3363		65.2754	4353		65.2754	5300
65.3016	348		65.3016	1309		65.3016	2445		65.3016	3359		65.3016	4358		65.3016	5308
65.3279	351		65.3279	1309		65.3279	2438		65.3279	3348		65.3279	4359		65.3279	5306
65.3541	347		65.3541	1309		65.3541	2439		65.3541	3357		65.3541	4352		65.3541	5301
65.3804	340		65.3804	1310		65.3804	2431		65.3804	3350		65.3804	4356		65.3804	5299
65.4067	336		65.4067	1321		65.4067	2438		65.4067	3357		65.4067	4351		65.4067	5292
65.4329	330		65.4329	1322		65.4329	2433		65.4329	3357		65.4329	4347		65.4329	5296
65.4592	336		65.4592	1324		65.4592	2439		65.4592	3355		65.4592	4356		65.4592	5295
65.4854	338		65.4854	1321		65.4854	2446		65.4854	3359		65.4854	4348		65.4854	5291
65.5117	341		65.5117	1312		65.5117	2459		65.5117	3353		65.5117	4352		65.5117	5297
65.538	336		65.538	1312		65.538	2459		65.538	3345		65.538	4355		65.538	5296
65.5642	336		65.5642	1313		65.5642	2460		65.5642	3349		65.5642	4349		65.5642	5304
65.5905	326		65.5905	1318		65.5905	2459		65.5905	3345		65.5905	4358		65.5905	5303
65.6167	330		65.6167	1324		65.6167	2461		65.6167	3342		65.6167	4353		65.6167	5305
65.643	327		65.643	1321		65.643	2455		65.643	3340		65.643	4348		65.643	5306
65.6693	326		65.6693	1328		65.6693	2458		65.6693	3346		65.6693	4353		65.6693	5296
65.6955	334		65.6955	1327		65.6955	2452		65.6955	3354		65.6955	4340		65.6955	5293
65.7218	332		65.7218	1321		65.7218	2450		65.7218	3357		65.7218	4339		65.7218	5298
65.748	325		65.748	1323		65.748	2456		65.748	3354		65.748	4343		65.748	5303
65.7743	325		65.7743	1325		65.7743	2461		65.7743	3345		65.7743	4344		65.7743	5316
65.8006	317		65.8006	1325		65.8006	2457		65.8006	3335		65.8006	4352		65.8006	5318
65.8268	327		65.8268	1325		65.8268	2463		65.8268	3326		65.8268	4352		65.8268	5318
65.8531	323		65.8531	1325		65.8531	2463		65.8531	3329		65.8531	4349		65.8531	5310
65.8793	333		65.8793	1328		65.8793	2456		65.8793	3343		65.8793	4346		65.8793	5298
65.9056	345		65.9056	1331		65.9056	2450		65.9056	3351		65.9056	4346		65.9056	5301
65.9319	339		65.9319	1325		65.9319	2436		65.9319	3358		65.9319	4344		65.9319	5299
65.9581	345		65.9581	1320		65.9581	2444		65.9581	3358		65.9581	4342		65.9581	5295
65.9844	341		65.9844	1316		65.9844	2448		65.9844	3353		65.9844	4345		65.9844	5295
66.0106	332		66.0106	1315		66.0106	2451		66.0106	3354		66.0106	4352		66.0106	5299
66.0369	332		66.0369	1322		66.0369	2455		66.0369	3352		66.0369	4353		66.0369	5288
66.0632	323		66.0632	1323		66.0632	2459		66.0632	3349		66.0632	4347		66.0632	5282
66.0894	326		66.0894	1326		66.0894	2463		66.0894	3347		66.0894	4343		66.0894	5285
66.1157	331		66.1157	1330		66.1157	2466		66.1157	3343		66.1157	4352		66.1157	5300
66.1419	328		66.1419	1327		66.1419	2461		66.1419	3339		66.1419	4346		66.1419	5302
66.1682	336		66.1682	1316		66.1682	2464		66.1682	3339		66.1682	4342		66.1682	5305
66.1945	351		66.1945	1310		66.1945	2462		66.1945	3338		66.1945	4339		66.1945	5310
66.2207	362		66.2207	1313		66.2207	2454		66.2207	3335		66.2207	4348		66.2207	5316
66.247	366		66.247	1312		66.247	2439		66.247	3331		66.247	4347		66.247	5310
66.2733	362		66.2733	1317		66.2733	2443		66.2733	3329		66.2733	4348		66.2733	5299
66.2995	365		66.2995	1313		66.2995	2452		66.2995	3319		66.2995	4351		66.2995	5300
66.3258	365		66.3258	1304		66.3258	2450		66.3258	3321		66.3258	4351		66.3258	5303
66.352	346		66.352	1304		66.352	2457		66.352	3329		66.352	4342		66.352	5301
66.3783	342		66.3783	1304		66.3783	2454		66.3783	3340		66.3783	4341		66.3783	5302
66.4046	347		66.4046	1312		66.4046	2457		66.4046	3346		66.4046	4341		66.4046	5306
66.4308	343		66.4308	1323		66.4308	2453		66.4308	3340		66.4308	4349		66.4308	5310
66.4571	334		66.4571	1335		66.4571	2452		66.4571	3337		66.4571	4343		66.4571	5311
66.4833	335		66.4833	1348		66.4833	2454		66.4833	3332		66.4833	4343		66.4833	5309
66.5096	336		66.5096	1340		66.5096	2458		66.5096	3318		66.5096	4342		66.5096	5316
66.5359	336		66.5359	1326		66.5359	2456		66.5359	3323		66.5359	4340		66.5359	5308
66.5621	338		66.5621	1319		66.5621	2460		66.5621	3327		66.5621	4336		66.5621	5304
66.5884	352		66.5884	1316		66.5884	2454		66.5884	3337		66.5884	4334		66.5884	5305
66.6146	356		66.6146	1322		66.6146	2454		66.6146	3343		66.6146	4340		66.6146	5302
66.6409	366		66.6409	1326		66.6409	2448		66.6409	3342		66.6409	4343		66.6409	5300
66.6672	370		66.6672	1330		66.6672	2440		66.6672	3340		66.6672	4347		66.6672	5305
66.6934	364		66.6934	1335		66.6934	2433		66.6934	3345		66.6934	4353		66.6934	5311
66.7197	351		66.7197	1333		66.7197	2433		66.7197	3344		66.7197	4359		66.7197	5319
66.7459	335		66.7459	1322		66.7459	2444		66.7459	3353		66.7459	4363		66.7459	5313
66.7722	324		66.7722	1326		66.7722	2444		66.7722	3355		66.7722	4364		66.7722	5309
66.7985	326		66.7985	1324		66.7985	2441		66.7985	3354		66.7985	4351		66.7985	5307
66.8247	323		66.8247	1321		66.8247	2444		66.8247	3348		66.8247	4346		66.8247	5298
66.851	333		66.851	1319		66.851	2439		66.851	3344		66.851	4343		66.851	5298
66.8773	343		66.8773	1311		66.8773	2434		66.8773	3343		66.8773	4346		66.8773	5300
66.9035	348		66.9035	1317		66.9035	2437		66.9035	3352		66.9035	4352		66.9035	5297
66.9298	352		66.9298	1319		66.9298	2442		66.9298	3353		66.9298	4357		66.9298	5304
66.956	353		66.956	1324		66.956	2453		66.956	3352		66.956	4360		66.956	5299
66.9823	349		66.9823	1335		66.9823	2444		66.9823	3352		66.9823	4363		66.9823	5301
67.0085	358		67.0085	1335		67.0085	2437		67.0085	3347		67.0085	4352		67.0085	5300
67.0348	350		67.0348	1334		67.0348	2438		67.0348	3349		67.0348	4340		67.0348	5302
67.0611	350		67.0611	1341		67.0611	2439		67.0611	3349		67.0611	4331		67.0611	5300
67.0873	346		67.0873	1336		67.0873	2435		67.0873	3351		67.0873	4331		67.0873	5297
67.1136	351		67.1136	1334		67.1136	2432		67.1136	3356		67.1136	4329		67.1136	5290
67.1398	346		67.1398	1326		67.1398	2439		67.1398	3347		67.1398	4338		67.1398	5288
67.1661	345		67.1661	1327		67.1661	2444		67.1661	3342		67.1661	4339		67.1661	5281
67.1924	345		67.1924	1315		67.1924	2436		67.1924	3341		67.1924	4345		67.1924	5283
67.2186	346		67.2186	1315		67.2186	2433		67.2186	3347		67.2186	4338		67.2186	5286
67.2449	347		67.2449	1313		67.2449	2439		67.2449	3345		67.2449	4331		67.2449	5294
67.2712	350		67.2712	1324		67.2712	2448		67.2712	3343		67.2712	4329		67.2712	5304
67.2974	346		67.2974	1323		67.2974	2445		67.2974	3338		67.2974	4328		67.2974	5308
67.3237	347		67.3237	1320		67.3237	2443		67.3237	3337		67.3237	4331		67.3237	5313
67.3499	340		67.3499	1316		67.3499	2445		67.3499	3333		67.3499	4346		67.3499	5310
67.3762	336		67.3762	1313		67.3762	2443		67.3762	3336		67.3762	4353		67.3762	5304
67.4025	334		67.4025	1309		67.4025	2444		67.4025	3339		67.4025	4360		67.4025	5299
67.4287	334		67.4287	1308		67.4287	2443		67.4287	3345		67.4287	4355		67.4287	5297
67.455	343		67.455	1308		67.455	2437		67.455	3338		67.455	4353		67.455	5298
67.4812	345		67.4812	1312		67.4812	2441		67.4812	3344		67.4812	4343		67.4812	5300
67.5075	344		67.5075	1317		67.5075	2437		67.5075	3350		67.5075	4326		67.5075	5295
67.5338	342		67.5338	1328		67.5338	2438		67.5338	3352		67.5338	4327		67.5338	5293
67.56	343		67.56	1334		67.56	2442		67.56	3356		67.56	4340		67.56	5281
67.5863	338		67.5863	1332		67.5863	2446		67.5863	3358		67.5863	4338		67.5863	5276
67.6125	338		67.6125	1339		67.6125	2449		67.6125	3356		67.6125	4337		67.6125	5276
67.6388	329		67.6388	1338		67.6388	2455		67.6388	3360		67.6388	4339		67.6388	5285
67.6651	342		67.6651	1341		67.6651	2450		67.6651	3356		67.6651	4347		67.6651	5302
67.6913	350		67.6913	1335		67.6913	2449		67.6913	3360		67.6913	4337		67.6913	5309
67.7176	355		67.7176	1332		67.7176	2447		67.7176	3366		67.7176	4330		67.7176	5315
67.7438	360		67.7438	1330		67.7438	2453		67.7438	3358		67.7438	4339		67.7438	5314
67.7701	362		67.7701	1324		67.7701	2455		67.7701	3362		67.7701	4347		67.7701	5312
67.7964	350		67.7964	1316		67.7964	2451		67.7964	3360		67.7964	4338		67.7964	5302
67.8226	346		67.8226	1319		67.8226	2445		67.8226	3349		67.8226	4333		67.8226	5295
67.8489	326		67.8489	1320		67.8489	2448		67.8489	3350		67.8489	4331		67.8489	5291
67.8752	335		67.8752	1324		67.8752	2443		67.8752	3341		67.8752	4338		67.8752	5287
67.9014	339		67.9014	1326		67.9014	2435		67.9014	3336		67.9014	4338		67.9014	5284
67.9277	329		67.9277	1314		67.9277	2441		67.9277	3331		67.9277	4337		67.9277	5285
67.9539	334		67.9539	1317		67.9539	2447		67.9539	3322		67.9539	4342		67.9539	5287
67.9802	335		67.9802	1327		67.9802	2448		67.9802	3333		67.9802	4335		67.9802	5294
68.0065	334		68.0065	1341		68.0065	2441		68.0065	3343		68.0065	4338		68.0065	5301
68.0327	341		68.0327	1353		68.0327	2442		68.0327	3338		68.0327	4336		68.0327	5306
68.059	343		68.059	1355		68.059	2446		68.059	3343		68.059	4334		68.059	5302
68.0852	352		68.0852	1351		68.0852	2448		68.0852	3345		68.0852	4336		68.0852	5296
68.1115	360		68.1115	1348		68.1115	2451		68.1115	3346		68.1115	4341		68.1115	5301
68.1377	360		68.1377	1332		68.1377	2452		68.1377	3348		68.1377	4332		68.1377	5300
68.164	364		68.164	1333		68.164	2441		68.164	3349		68.164	4332		68.164	5293
68.1903	373		68.1903	1335		68.1903	2433		68.1903	3354		68.1903	4328		68.1903	5290
68.2165	383		68.2165	1338		68.2165	2419		68.2165	3356		68.2165	4339		68.2165	5295
68.2428	393		68.2428	1346		68.2428	2427		68.2428	3348		68.2428	4341		68.2428	5298
68.269	403		68.269	1336		68.269	2432		68.269	3338		68.269	4337		68.269	5289
68.2953	406		68.2953	1332		68.2953	2442		68.2953	3338		68.2953	4342		68.2953	5286
68.3216	412		68.3216	1336		68.3216	2457		68.3216	3340		68.3216	4349		68.3216	5297
68.3478	413		68.3478	1345		68.3478	2459		68.3478	3349		68.3478	4348		68.3478	5296
68.3741	407		68.3741	1356		68.3741	2455		68.3741	3347		68.3741	4356		68.3741	5286
68.4004	407		68.4004	1375		68.4004	2456		68.4004	3345		68.4004	4359		68.4004	5285
68.4266	410		68.4266	1392		68.4266	2450		68.4266	3342		68.4266	4351		68.4266	5288
68.4529	414		68.4529	1409		68.4529	2455		68.4529	3338		68.4529	4339		68.4529	5289
68.4791	412		68.4791	1398		68.4791	2455		68.4791	3331		68.4791	4332		68.4791	5288
68.5054	411		68.5054	1395		68.5054	2465		68.5054	3337		68.5054	4338		68.5054	5292
68.5317	418		68.5317	1384		68.5317	2466		68.5317	3341		68.5317	4343		68.5317	5302
68.5579	415		68.5579	1384		68.5579	2459		68.5579	3350		68.5579	4349		68.5579	5306
68.5842	401		68.5842	1376		68.5842	2454		68.5842	3349		68.5842	4362		68.5842	5302
68.6105	382		68.6105	1384		68.6105	2442		68.6105	3348		68.6105	4357		68.6105	5304
68.6367	372		68.6367	1383		68.6367	2435		68.6367	3347		68.6367	4344		68.6367	5303
68.663	361		68.663	1388		68.663	2440		68.663	3349		68.663	4331		68.663	5298
68.6892	357		68.6892	1377		68.6892	2450		68.6892	3351		68.6892	4328		68.6892	5297
68.7155	353		68.7155	1371		68.7155	2459		68.7155	3361		68.7155	4335		68.7155	5293
68.7417	368		68.7417	1357		68.7417	2463		68.7417	3359		68.7417	4339		68.7417	5293
68.768	364		68.768	1360		68.768	2463		68.768	3365		68.768	4342		68.768	5295
68.7943	356		68.7943	1348		68.7943	2460		68.7943	3366		68.7943	4346		68.7943	5293
68.8205	357		68.8205	1343		68.8205	2447		68.8205	3352		68.8205	4338		68.8205	5290
68.8468	356		68.8468	1334		68.8468	2445		68.8468	3347		68.8468	4329		68.8468	5285
68.8731	352		68.8731	1338		68.8731	2440		68.8731	3343		68.8731	4324		68.8731	5285
68.8993	353		68.8993	1337		68.8993	2439		68.8993	3340		68.8993	4321		68.8993	5286
68.9256	351		68.9256	1329		68.9256	2441		68.9256	3344		68.9256	4334		68.9256	5290
68.9518	352		68.9518	1328		68.9518	2456		68.9518	3344		68.9518	4342		68.9518	5293
68.9781	341		68.9781	1331		68.9781	2469		68.9781	3350		68.9781	4344		68.9781	5294
69.0044	339		69.0044	1332		69.0044	2475		69.0044	3357		69.0044	4347		69.0044	5297
69.0306	344		69.0306	1333		69.0306	2469		69.0306	3353		69.0306	4349		69.0306	5295
69.0569	343		69.0569	1330		69.0569	2469		69.0569	3355		69.0569	4347		69.0569	5292
69.0831	342		69.0831	1334		69.0831	2461		69.0831	3345		69.0831	4350		69.0831	5289
69.1094	345		69.1094	1332		69.1094	2459		69.1094	3344		69.1094	4352		69.1094	5287
69.1356	343		69.1356	1323		69.1356	2445		69.1356	3341		69.1356	4358		69.1356	5290
69.1619	337		69.1619	1324		69.1619	2446		69.1619	3338		69.1619	4364		69.1619	5289
69.1882	336		69.1882	1325		69.1882	2445		69.1882	3331		69.1882	4358		69.1882	5293
69.2144	335		69.2144	1328		69.2144	2436		69.2144	3329		69.2144	4354		69.2144	5295
69.2407	339		69.2407	1329		69.2407	2434		69.2407	3325		69.2407	4346		69.2407	5293
69.267	336		69.267	1323		69.267	2448		69.267	3317		69.267	4341		69.267	5287
69.2932	334		69.2932	1320		69.2932	2462		69.2932	3322		69.2932	4337		69.2932	5286
69.3195	332		69.3195	1319		69.3195	2473		69.3195	3335		69.3195	4336		69.3195	5285
69.3457	330		69.3457	1318		69.3457	2475		69.3457	3340		69.3457	4338		69.3457	5291
69.372	328		69.372	1328		69.372	2476		69.372	3349		69.372	4345		69.372	5294
69.3983	331		69.3983	1326		69.3983	2464		69.3983	3345		69.3983	4347		69.3983	5302
69.4245	331		69.4245	1322		69.4245	2456		69.4245	3346		69.4245	4345		69.4245	5295
69.4508	330		69.4508	1323		69.4508	2439		69.4508	3346		69.4508	4351		69.4508	5287
69.4771	334		69.4771	1326		69.4771	2435		69.4771	3338		69.4771	4351		69.4771	5282
69.5033	335		69.5033	1327		69.5033	2436		69.5033	3339		69.5033	4349		69.5033	5284
69.5296	343		69.5296	1327		69.5296	2437		69.5296	3336		69.5296	4354		69.5296	5283
69.5558	344		69.5558	1327		69.5558	2444		69.5558	3333		69.5558	4351		69.5558	5292
69.5821	339		69.5821	1329		69.5821	2440		69.5821	3337		69.5821	4340		69.5821	5298
69.6084	335		69.6084	1316		69.6084	2440		69.6084	3328		69.6084	4334		69.6084	5299
69.6346	332		69.6346	1307		69.6346	2432		69.6346	3330		69.6346	4329		69.6346	5289
69.6609	329		69.6609	1307		69.6609	2426		69.6609	3332		69.6609	4332		69.6609	5286
69.6871	334		69.6871	1315		69.6871	2427		69.6871	3332		69.6871	4324		69.6871	5287
69.7134	343		69.7134	1314		69.7134	2438		69.7134	3331		69.7134	4327		69.7134	5286
69.7396	354		69.7396	1311		69.7396	2444		69.7396	3338		69.7396	4343		69.7396	5286
69.7659	349		69.7659	1317		69.7659	2445		69.7659	3346		69.7659	4340		69.7659	5292
69.7922	343		69.7922	1314		69.7922	2439		69.7922	3345		69.7922	4335		69.7922	5290
69.8184	345		69.8184	1315		69.8184	2436		69.8184	3344		69.8184	4339		69.8184	5285
69.8447	342		69.8447	1311		69.8447	2434		69.8447	3342		69.8447	4346		69.8447	5275
69.8709	336		69.8709	1317		69.8709	2441		69.8709	3340		69.8709	4351		69.8709	5279
69.8972	328		69.8972	1317		69.8972	2441		69.8972	3343		69.8972	4353		69.8972	5284
69.9235	326		69.9235	1321		69.9235	2446		69.9235	3348		69.9235	4350		69.9235	5282
69.9497	321		69.9497	1329		69.9497	2449		69.9497	3354		69.9497	4356		69.9497	5283
69.976	317		69.976	1332		69.976	2449		69.976	3356		69.976	4344		69.976	5292
70.0023	318		70.0023	1328		70.0023	2447		70.0023	3349		70.0023	4335		70.0023	5287
70.0285	329		70.0285	1324		70.0285	2445		70.0285	3340		70.0285	4337		70.0285	5289
70.0548	337		70.0548	1315		70.0548	2453		70.0548	3338		70.0548	4337		70.0548	5286
70.081	338		70.081	1309		70.081	2446		70.081	3335		70.081	4339		70.081	5289
70.1073	343		70.1073	1303		70.1073	2446		70.1073	3340		70.1073	4343		70.1073	5288
70.1336	341		70.1336	1310		70.1336	2436		70.1336	3342		70.1336	4342		70.1336	5281
70.1598	335		70.1598	1318		70.1598	2432		70.1598	3342		70.1598	4340		70.1598	5282
70.1861	343		70.1861	1321		70.1861	2434		70.1861	3338		70.1861	4337		70.1861	5288
70.2123	348		70.2123	1323		70.2123	2437		70.2123	3341		70.2123	4332		70.2123	5285
70.2386	346		70.2386	1334		70.2386	2439		70.2386	3346		70.2386	4340		70.2386	5287
70.2649	355		70.2649	1327		70.2649	2440		70.2649	3358		70.2649	4340		70.2649	5288
70.2911	348		70.2911	1318		70.2911	2441		70.2911	3363		70.2911	4341		70.2911	5288
70.3174	352		70.3174	1315		70.3174	2446		70.3174	3366		70.3174	4341		70.3174	5285
70.3436	349		70.3436	1314		70.3436	2438		70.3436	3367		70.3436	4334		70.3436	5277
70.3699	342		70.3699	1309		70.3699	2433		70.3699	3366		70.3699	4329		70.3699	5284
70.3962	345		70.3962	1307		70.3962	2433		70.3962	3348		70.3962	4332		70.3962	5280
70.4224	345		70.4224	1307		70.4224	2439		70.4224	3344		70.4224	4332		70.4224	5280
70.4487	326		70.4487	1316		70.4487	2442		70.4487	3353		70.4487	4342		70.4487	5276
70.475	335		70.475	1315		70.475	2434		70.475	3349		70.475	4335		70.475	5273
70.5012	328		70.5012	1323		70.5012	2441		70.5012	3349		70.5012	4342		70.5012	5281
70.5275	332		70.5275	1324		70.5275	2442		70.5275	3341		70.5275	4346		70.5275	5283
70.5537	350		70.5537	1327		70.5537	2452		70.5537	3339		70.5537	4345		70.5537	5284
70.58	352		70.58	1325		70.58	2464		70.58	3337		70.58	4352		70.58	5292
70.6063	352		70.6063	1318		70.6063	2469		70.6063	3323		70.6063	4354		70.6063	5290
70.6325	353		70.6325	1323		70.6325	2471		70.6325	3326		70.6325	4355		70.6325	5293
70.6588	340		70.6588	1325		70.6588	2459		70.6588	3332		70.6588	4350		70.6588	5291
70.685	347		70.685	1323		70.685	2443		70.685	3336		70.685	4335		70.685	5292
70.7113	342		70.7113	1330		70.7113	2441		70.7113	3348		70.7113	4335		70.7113	5293
70.7375	344		70.7375	1330		70.7375	2431		70.7375	3348		70.7375	4340		70.7375	5291
70.7638	358		70.7638	1327		70.7638	2436		70.7638	3339		70.7638	4336		70.7638	5286
70.7901	356		70.7901	1335		70.7901	2441		70.7901	3335		70.7901	4332		70.7901	5281
70.8163	347		70.8163	1329		70.8163	2439		70.8163	3334		70.8163	4330		70.8163	5279
70.8426	347		70.8426	1335		70.8426	2433		70.8426	3337		70.8426	4332		70.8426	5281
70.8688	343		70.8688	1333		70.8688	2427		70.8688	3339		70.8688	4327		70.8688	5281
70.8951	341		70.8951	1322		70.8951	2425		70.8951	3342		70.8951	4320		70.8951	5282
70.9214	344		70.9214	1321		70.9214	2430		70.9214	3346		70.9214	4321		70.9214	5275
70.9476	341		70.9476	1326		70.9476	2431		70.9476	3343		70.9476	4333		70.9476	5280
70.9739	345		70.9739	1323		70.9739	2431		70.9739	3331		70.9739	4325		70.9739	5277
71.0002	343		71.0002	1334		71.0002	2436		71.0002	3333		71.0002	4326		71.0002	5268
71.0264	336		71.0264	1326		71.0264	2435		71.0264	3334		71.0264	4341		71.0264	5267
71.0527	339		71.0527	1322		71.0527	2429		71.0527	3341		71.0527	4351		71.0527	5273
71.0789	341		71.0789	1312		71.0789	2429		71.0789	3342		71.0789	4353		71.0789	5277
71.1052	341		71.1052	1303		71.1052	2424		71.1052	3332		71.1052	4350		71.1052	5274
71.1315	342		71.1315	1300		71.1315	2423		71.1315	3324		71.1315	4348		71.1315	5275
71.1577	340		71.1577	1309		71.1577	2428		71.1577	3322		71.1577	4341		71.1577	5283
71.184	337		71.184	1310		71.184	2425		71.184	3327		71.184	4331		71.184	5284
71.2102	341		71.2102	1317		71.2102	2432		71.2102	3337		71.2102	4327		71.2102	5276
71.2365	345		71.2365	1323		71.2365	2434		71.2365	3336		71.2365	4329		71.2365	5273
71.2628	354		71.2628	1327		71.2628	2429		71.2628	3350		71.2628	4324		71.2628	5278
71.289	357		71.289	1327		71.289	2441		71.289	3348		71.289	4327		71.289	5287
71.3153	365		71.3153	1335		71.3153	2445		71.3153	3343		71.3153	4334		71.3153	5287
71.3415	364		71.3415	1337		71.3415	2449		71.3415	3336		71.3415	4333		71.3415	5296
71.3678	358		71.3678	1341		71.3678	2457		71.3678	3332		71.3678	4340		71.3678	5293
71.3941	358		71.3941	1335		71.3941	2453		71.3941	3339		71.3941	4347		71.3941	5292
71.4203	355		71.4203	1324		71.4203	2460		71.4203	3338		71.4203	4346		71.4203	5288
71.4466	354		71.4466	1326		71.4466	2455		71.4466	3336		71.4466	4342		71.4466	5279
71.4728	342		71.4728	1327		71.4728	2450		71.4728	3343		71.4728	4340		71.4728	5277
71.4991	335		71.4991	1325		71.4991	2456		71.4991	3343		71.4991	4345		71.4991	5278
71.5254	339		71.5254	1335		71.5254	2463		71.5254	3341		71.5254	4341		71.5254	5278
71.5516	339		71.5516	1332		71.5516	2461		71.5516	3337		71.5516	4334		71.5516	5287
71.5779	342		71.5779	1336		71.5779	2460		71.5779	3340		71.5779	4338		71.5779	5276
71.6042	355		71.6042	1334		71.6042	2457		71.6042	3348		71.6042	4339		71.6042	5271
71.6304	353		71.6304	1329		71.6304	2458		71.6304	3346		71.6304	4347		71.6304	5273
71.6567	356		71.6567	1337		71.6567	2445		71.6567	3345		71.6567	4345		71.6567	5279
71.6829	347		71.6829	1335		71.6829	2436		71.6829	3340		71.6829	4342		71.6829	5280
71.7092	344		71.7092	1339		71.7092	2429		71.7092	3331		71.7092	4335		71.7092	5277
71.7355	346		71.7355	1339		71.7355	2431		71.7355	3326		71.7355	4337		71.7355	5278
71.7617	356		71.7617	1332		71.7617	2424		71.7617	3335		71.7617	4328		71.7617	5284
71.788	351		71.788	1326		71.788	2432		71.788	3341		71.788	4325		71.788	5278
71.8142	350		71.8142	1322		71.8142	2445		71.8142	3348		71.8142	4325		71.8142	5280
71.8405	353		71.8405	1317		71.8405	2450		71.8405	3346		71.8405	4322		71.8405	5287
71.8668	363		71.8668	1326		71.8668	2440		71.8668	3344		71.8668	4321		71.8668	5290
71.893	371		71.893	1326		71.893	2439		71.893	3333		71.893	4322		71.893	5285
71.9193	376		71.9193	1341		71.9193	2442		71.9193	3327		71.9193	4326		71.9193	5281
71.9455	388		71.9455	1343		71.9455	2435		71.9455	3320		71.9455	4349		71.9455	5283
71.9718	393		71.9718	1350		71.9718	2429		71.9718	3321		71.9718	4342		71.9718	5280
71.9981	379		71.9981	1355		71.9981	2431		71.9981	3316		71.9981	4345		71.9981	5280
72.0243	377		72.0243	1361		72.0243	2437		72.0243	3319		72.0243	4337		72.0243	5284
72.0506	383		72.0506	1367		72.0506	2438		72.0506	3320		72.0506	4330		72.0506	5282
72.0768	387		72.0768	1373		72.0768	2439		72.0768	3330		72.0768	4334		72.0768	5278
72.1031	390		72.1031	1374		72.1031	2446		72.1031	3326		72.1031	4335		72.1031	5281
72.1294	389		72.1294	1366		72.1294	2451		72.1294	3328		72.1294	4346		72.1294	5284
72.1556	389		72.1556	1355		72.1556	2442		72.1556	3324		72.1556	4356		72.1556	5292
72.1819	385		72.1819	1356		72.1819	2435		72.1819	3322		72.1819	4354		72.1819	5285
72.2081	380		72.2081	1356		72.2081	2435		72.2081	3331		72.2081	4358		72.2081	5291
72.2344	372		72.2344	1354		72.2344	2437		72.2344	3336		72.2344	4361		72.2344	5291
72.2607	372		72.2607	1358		72.2607	2442		72.2607	3339		72.2607	4354		72.2607	5283
72.2869	366		72.2869	1351		72.2869	2444		72.2869	3349		72.2869	4352		72.2869	5284
72.3132	359		72.3132	1350		72.3132	2443		72.3132	3347		72.3132	4341		72.3132	5289
72.3394	353		72.3394	1340		72.3394	2435		72.3394	3342		72.3394	4344		72.3394	5292
72.3657	354		72.3657	1337		72.3657	2437		72.3657	3336		72.3657	4343		72.3657	5297
72.392	354		72.392	1338		72.392	2441		72.392	3329		72.392	4342		72.392	5294
72.4182	349		72.4182	1335		72.4182	2450		72.4182	3339		72.4182	4340		72.4182	5291
72.4445	339		72.4445	1331		72.4445	2450		72.4445	3338		72.4445	4345		72.4445	5290
72.4707	341		72.4707	1331		72.4707	2455		72.4707	3344		72.4707	4335		72.4707	5278
72.497	336		72.497	1331		72.497	2459		72.497	3347		72.497	4328		72.497	5276
[truncated: 666 more rows]

## Sheet: Fig.2b
7700	0.00933		7700	0.80916		7700	1.60736		7700.38	2.40624		7700.38	3.20627		7700.02	4.00614		7700.1	4.80631		7700.1	5.60636
7700.2	0.00958		7700.2	0.80953		7700.2	1.60754		7700.78	2.40657		7700.78	3.20666		7700.42	4.00642		7700.5	4.80668		7700.5	5.60669
7700.4	0.00977		7700.4	0.80999		7700.4	1.60758		7701.17	2.40688		7701.17	3.207		7700.82	4.00679		7700.9	4.80699		7700.9	5.60705
7700.6	0.01007		7700.6	0.80978		7700.6	1.60777		7701.58	2.40731		7701.58	3.20743		7701.21	4.00712		7701.29	4.80741		7701.29	5.60744
7700.8	0.01035		7700.8	0.80979		7700.8	1.60802		7701.97	2.40768		7701.97	3.20777		7701.62	4.00752		7701.7	4.80775		7701.7	5.60784
7701	0.0106		7701	0.80991		7701	1.60805		7702.38	2.40815		7702.38	3.20819		7702.01	4.00791		7702.09	4.8082		7702.09	5.60824
7701.2	0.01083		7701.2	0.81035		7701.2	1.60821		7702.77	2.40865		7702.77	3.20869		7702.42	4.0084		7702.5	4.80869		7702.5	5.60871
7701.4	0.01116		7701.4	0.81071		7701.4	1.60837		7703.18	2.40908		7703.18	3.20923		7702.81	4.00883		7702.89	4.80909		7702.89	5.60924
7701.6	0.01145		7701.6	0.81102		7701.6	1.60853		7703.57	2.40962		7703.57	3.2098		7703.22	4.00935		7703.3	4.80971		7703.3	5.60965
7701.8	0.01178		7701.8	0.8112		7701.8	1.60873		7703.98	2.41022		7703.98	3.21032		7703.61	4.00983		7703.69	4.8103		7703.69	5.61021
7702	0.01213		7702	0.81133		7702	1.60889		7704.38	2.41078		7704.38	3.21088		7704.02	4.01036		7704.1	4.81092		7704.1	5.61092
7702.2	0.0125		7702.2	0.81158		7702.2	1.60908		7704.78	2.4115		7704.78	3.21157		7704.42	4.01111		7704.5	4.81162		7704.5	5.6115
7702.4	0.01287		7702.4	0.8117		7702.4	1.60924		7705.18	2.41225		7705.18	3.21242		7704.82	4.01171		7704.9	4.81241		7704.9	5.61232
7702.6	0.01326		7702.6	0.81235		7702.6	1.60947		7705.57	2.41308		7705.57	3.21328		7705.22	4.01249		7705.3	4.81318		7705.3	5.61313
7702.8	0.01371		7702.8	0.81208		7702.8	1.60969		7705.98	2.41408		7705.98	3.21432		7705.61	4.01337		7705.69	4.81418		7705.69	5.61416
7703	0.01418		7703	0.81246		7703	1.60991		7706.37	2.41547		7706.37	3.21567		7706.02	4.01446		7706.1	4.81545		7706.1	5.61534
7703.2	0.01467		7703.2	0.81261		7703.2	1.61014		7706.78	2.41709		7706.78	3.21747		7706.41	4.01582		7706.49	4.81704		7706.49	5.61695
7703.4	0.01515		7703.4	0.81303		7703.4	1.61033		7707.18	2.41935		7707.18	3.21981		7706.82	4.01765		7706.9	4.81935		7706.9	5.61906
7703.6	0.01571		7703.6	0.81302		7703.6	1.61048		7707.57	2.42229		7707.57	3.22289		7707.22	4.01993		7707.3	4.82242		7707.3	5.62214
7703.8	0.01627		7703.8	0.81331		7703.8	1.61069		7707.98	2.42587		7707.98	3.22662		7707.61	4.0232		7707.69	4.82673		7707.69	5.62623
7704	0.01687		7704	0.81353		7704	1.61116		7708.37	2.42973		7708.37	3.23065		7708.02	4.02702		7708.1	4.83268		7708.1	5.63224
7704.2	0.01755		7704.2	0.81437		7704.2	1.61135		7708.78	2.43352		7708.78	3.23463		7708.41	4.03134		7708.49	4.8391		7708.49	5.6389
7704.4	0.01823		7704.4	0.81432		7704.4	1.6117		7709.18	2.43635		7709.18	3.23743		7708.82	4.03525		7708.9	4.84524		7708.9	5.64568
7704.6	0.01901		7704.6	0.81431		7704.6	1.61203		7709.57	2.43792		7709.57	3.23884		7709.22	4.03835		7709.3	4.84915		7709.3	5.65031
7704.8	0.01996		7704.8	0.81509		7704.8	1.61231		7709.96	2.43844		7709.96	3.23923		7709.61	4.03985		7709.69	4.85024		7709.69	5.65202
7705	0.02086		7705	0.81529		7705	1.61274		7710.36	2.43798		7710.36	3.2387		7710	4.04004		7710.08	4.84886		7710.08	5.65044
7705.2	0.02184		7705.2	0.81577		7705.2	1.61314		7710.77	2.43743		7710.77	3.2379		7710.4	4.03938		7710.48	4.84632		7710.48	5.64757
7705.4	0.02305		7705.4	0.81638		7705.4	1.61354		7711.16	2.43744		7711.16	3.23787		7710.81	4.03844		7710.89	4.84392		7710.89	5.64471
7705.6	0.02434		7705.6	0.81644		7705.6	1.61407		7711.56	2.43809		7711.56	3.23886		7711.2	4.03829		7711.28	4.84298		7711.28	5.64364
7705.8	0.02574		7705.8	0.81718		7705.8	1.61455		7711.97	2.43999		7711.97	3.24067		7711.6	4.03898		7711.68	4.84351		7711.68	5.64405
7706	0.02732		7706	0.81754		7706	1.61516		7712.36	2.44269		7712.36	3.24372		7712.01	4.04083		7712.09	4.84558		7712.09	5.64623
7706.2	0.02913		7706.2	0.81783		7706.2	1.61584		7712.77	2.44702		7712.77	3.24815		7712.4	4.0439		7712.48	4.84915		7712.48	5.64974
7706.4	0.03136		7706.4	0.81874		7706.4	1.6165		7713.16	2.45296		7713.16	3.25447		7712.81	4.04857		7712.89	4.85485		7712.89	5.65571
7706.6	0.03379		7706.6	0.81946		7706.6	1.6172		7713.56	2.46115		7713.56	3.26308		7713.2	4.05475		7713.28	4.86256		7713.28	5.66367
7706.8	0.03672		7706.8	0.82051		7706.8	1.61832		7713.97	2.4727		7713.97	3.27522		7713.6	4.06337		7713.68	4.8731		7713.68	5.67426
7707	0.04027		7707	0.82137		7707	1.61949		7714.36	2.48734		7714.36	3.28999		7714.01	4.07529		7714.09	4.88675		7714.09	5.68807
7707.2	0.04459		7707.2	0.82262		7707.2	1.62096		7714.76	2.50495		7714.76	3.30816		7714.4	4.09023		7714.48	4.90338		7714.48	5.70469
7707.4	0.05052		7707.4	0.82415		7707.4	1.62282		7715.17	2.52723		7715.17	3.33069		7714.8	4.10826		7714.88	4.92435		7714.88	5.72513
7707.6	0.05751		7707.6	0.82586		7707.6	1.62514		7715.56	2.55155		7715.56	3.35528		7715.21	4.13068		7715.29	4.95089		7715.29	5.75158
7707.8	0.06645		7707.8	0.8284		7707.8	1.62822		7715.96	2.5794		7715.96	3.38415		7715.6	4.15599		7715.68	4.98255		7715.68	5.78264
7708	0.07768		7708	0.83042		7708	1.63233		7716.37	2.61324		7716.37	3.41918		7716	4.18541		7716.08	5.02036		7716.08	5.8205
7708.2	0.09099		7708.2	0.83329		7708.2	1.63747		7716.76	2.65262		7716.76	3.45941		7716.41	4.2215		7716.49	5.06683		7716.49	5.8665
7708.4	0.10751		7708.4	0.83635		7708.4	1.64421		7717.17	2.70148		7717.17	3.50929		7716.8	4.26245		7716.88	5.11885		7716.88	5.91843
7708.6	0.12526		7708.6	0.83921		7708.6	1.65124		7717.57	2.75618		7717.57	3.56448		7717.21	4.31333		7717.29	5.17775		7717.29	5.97757
7708.8	0.14409		7708.8	0.84223		7708.8	1.65832		7717.96	2.81639		7717.96	3.62548		7717.61	4.36912		7717.69	5.23775		7717.69	6.03768
7709	0.16354		7709	0.84493		7709	1.66443		7718.37	2.88342		7718.37	3.69284		7718	4.43022		7718.08	5.29754		7718.08	6.09821
7709.2	0.18272		7709.2	0.84686		7709.2	1.66834		7718.77	2.94957		7718.77	3.75903		7718.41	4.49646		7718.49	5.35793		7718.49	6.15842
7709.4	0.20242		7709.4	0.84841		7709.4	1.66998		7719.16	3.0158		7719.16	3.82547		7718.81	4.56226		7718.89	5.41582		7718.89	6.21556
7709.6	0.21963		7709.6	0.8488		7709.6	1.66862		7719.56	3.08293		7719.56	3.89296		7719.2	4.62751		7719.28	5.47462		7719.28	6.27282
7709.8	0.23581		7709.8	0.84841		7709.8	1.66582		7719.97	3.15489		7719.97	3.96584		7719.6	4.69408		7719.68	5.53406		7719.68	6.33207
7710	0.25109		7710	0.84808		7710	1.66278		7720.36	3.2301		7720.36	4.04068		7720.01	4.76736		7720.09	5.60123		7720.09	6.39789
7710.2	0.26545		7710.2	0.8471		7710.2	1.66035		7720.76	3.31477		7720.76	4.12527		7720.4	4.84283		7720.48	5.67096		7720.48	6.46572
7710.4	0.27973		7710.4	0.8464		7710.4	1.65878		7721.17	3.41498		7721.17	4.22463		7720.8	4.92718		7720.88	5.74521		7720.88	6.53864
7710.6	0.29267		7710.6	0.84619		7710.6	1.65852		7721.56	3.52355		7721.56	4.3335		7721.21	5.025		7721.29	5.8255		7721.29	6.61653
7710.8	0.30464		7710.8	0.84637		7710.8	1.65924		7721.96	3.64058		7721.96	4.44772		7721.6	5.12957		7721.68	5.90307		7721.68	6.69347
7711	0.3159		7711	0.84732		7711	1.66051		7722.37	3.76144		7722.37	4.56538		7722	5.24049		7722.08	5.97789		7722.08	6.76756
7711.2	0.32611		7711.2	0.8482		7711.2	1.66185		7722.76	3.86912		7722.76	4.66879		7722.41	5.35443		7722.49	6.05125		7722.49	6.83834
7711.4	0.33589		7711.4	0.8495		7711.4	1.6634		7723.16	3.95982		7723.16	4.757		7722.8	5.45406		7722.88	6.11087		7722.88	6.90012
7711.6	0.34407		7711.6	0.85174		7711.6	1.66461		7723.57	4.03389		7723.57	4.82582		7723.2	5.53891		7723.28	6.16194		7723.28	6.95023
7711.8	0.35119		7711.8	0.85343		7711.8	1.66532		7723.97	4.08377		7723.97	4.8745		7723.61	5.60639		7723.69	6.20194		7723.69	6.99052
7712	0.35719		7712	0.85602		7712	1.66587		7724.36	4.1143		7724.36	4.90088		7724.01	5.65157		7724.09	6.22927		7724.09	7.01871
7712.2	0.36212		7712.2	0.8589		7712.2	1.66656		7724.76	4.12498		7724.76	4.91111		7724.4	5.67884		7724.48	6.24569		7724.48	7.03577
7712.4	0.36613		7712.4	0.86239		7712.4	1.66705		7725.17	4.11726		7725.17	4.90149		7724.8	5.68615		7724.88	6.25298		7724.88	7.04474
[truncated: 193 more rows]

## Sheet: Fig.2c
773.911	1.01143		774.085	2.00557		774.076	3.02485		774.036	4.00189		774.036	5.01714		774.085	0.01467
[truncated: 487 more rows]

[truncated: 90 more sheets: Fig.2d, Fig.2d right, Fig.3a, Fig.3b, Fig.3c, Fig.3d, Fig.3e, Fig.3f, Fig.3g, Fig.3h, Fig.3i, Fig.4b, Fig.4c, Fig.4d, Fig.4e, Fig.4f, Fig.5c, Fig.5d, Fig.5e, Fig.5f …]
